# Supplementary material for: Ribosome-dependent conformational flexibility changes and RNA dynamics of IRES domains revealed by differential SHAPE
Source: Sci Rep. 2018 Apr 3;8:5545. doi: 10.1038/s41598-018-23845-x (PMC5882922; doi:10.1038/s41598-018-23845-x)
Supplement: Supplementary file 2 — Dataset1 [file 41598_2018_23845_MOESM2_ESM.xlsx]

## Sheet: Hoja1
	Free RNA		S100		R		RSW		Factors		RSW + factors		40S		60S
Nt position	Reactivity mean (n=9)	SD	Reactivity mean (n= 3)	SD	Reactivity mean (n=5)	SD	Reactivity mean (n=4)	SD	Reactivity mean (n=3)	SD	Reactivity mean (n=2)	SD	Reactivity mean (n=2)	SD	Reactivity mean (n=2)	SD
30	0.0588889	0.0390182	0.0938333	0.0509812	0.2644	0.141907	0.102	0.0108628	0.0651667	0.0836545	0.3925	0.144957	0.226833	0.0428262	0.0935	0.0304056
31	0.0525	0.0311599	0.0538333	0.026298	0.0702	0.15364	0.0085	0.00768115	0	0	0	0	0.012	0.0103923	0.0105	0.00636396
32	0.0615	0.0701427	0.0998333	0.00525198	0.0108	0.0241495	0.00875	0.0055	0.0563333	0.020306	0.0125	0.0176777	0.130833	0.0641879	0.036	0.0509117
33	0.126944	0.0412632	0.132167	0.00956992	0.0284	0.0234585	0.02325	0.00899537	0.0428333	0.0383286	0	0	0.0228333	0.0202258	0.015	0.0212132
34	0.119889	0.0242832	0.127833	0.0290531	0.0681	0.0570202	0.05125	0.0065	0.0451667	0.0468304	0.08	0	0.0993333	0.0102632	0.0295	0.00777817
35	0.122778	0.09897	0.119333	0.0400791	0.6364	0.382818	0.299	0.0258457	0.163	0.184307	0.925	0.282843	0.632333	0.0852311	0.3555	0.0275772
36	0.264167	0.0646476	0.308667	0.0201329	0.4812	0.165024	0.15625	0.0593317	0.442167	0.16329	0.41	0.0777817	0.281	0.0526783	0.128	0.00282843
37	0.368833	0.0919497	0.462	0.0796053	0.4655	0.0517083	0.1775	0.0676683	0.415667	0.23027	0.4675	0.123744	0.399167	0.0600507	0.1555	0.0417193
38	0.367167	0.116311	0.396667	0.0404145	0.2196	0.14079	0.06075	0.0561152	0.414167	0.119765	0.0875	0.0459619	0.126167	0.0894152	0.073	0.0523259
39	0.418389	0.140002	0.505167	0.0554083	0.2767	0.0682199	0.11675	0.0398612	0.371	0.107615	0.2875	0.0601041	0.254	0.0603987	0.1065	0.0403051
40	0.332944	0.111779	0.404667	0.0859089	0.137	0.114869	0.055	0.0444672	0.204167	0.127617	0.05	0.00707107	0.103833	0.0504785	0.038	0.0452548
41	0.124167	0.049007	0.158667	0.0709248	0.1044	0.0509478	0.02475	0.0166808	0.220167	0.0764237	0.0425	0.00353553	0.0351667	0.0164038	0.0125	0.0176777
42	0.0238333	0.0168671	0.0266667	0.0236291	0.0958	0.052775	0.01375	0.0112064	0.181333	0.0699452	0.03	0	0	0	0	0
43	0.0825556	0.0280016	0.0831667	0.0158929	0.1056	0.05658	0.021	0.00648074	0.205833	0.0841492	0.0275	0.0176777	0.0171667	0.0149694	0.019	0.00141421
44	0.0367778	0.0224626	0.0343333	0.0267644	0.0732	0.0552637	0.0095	0.00544671	0.184833	0.163005	0.035	0.00707107	0.012	0.012	0.005	0.00707107
45	0.0839444	0.0679768	0.0905	0.0523999	0.239	0.0895691	0.109	0.0138323	0.0651667	0.0901115	0.36	0.148492	0.226667	0.0469184	0.155	0.00707107
46	0.0908889	0.0331632	0.103167	0.0285058	0.1105	0.121243	0.03275	0.0227651	0.0553333	0.0508462	0.02	0.0282843	0.0445	0.0185135	0.0345	0.0148492
47	0.0344444	0.0326874	0.0215	0.0253821	0.0446	0.0527321	0.00325	0.00394757	0.0855	0.0756984	0.0175	0.00353553	0.00966667	0.00907377	0.0335	0.0120208
48	0.0190556	0.0213928	0.0075	0.0129904	0.0731	0.0827484	0.01125	0.0104363	0.100167	0.0581213	0.0425	0.0601041	0.0113333	0.0110151	0.02	0.0141421
49	0.00688889	0.00952227	0.0283333	0.025658	0.6747	0.358233	0.0095	0.00544671	0.649667	0.173368	0.315	0.0636396	0.022	0.0381051	0.025	0.00707107
50	0.0141111	0.0163359	0.045	0.0409268	0.4532	0.170613	0.06625	0.0195	0.427667	0.20764	0.4575	0.0459619	0.168667	0.0511599	0.0685	0.00494975
51	0.0773333	0.0556383	0.0966667	0.0975107	0.5536	0.130423	0.18875	0.0542425	0.129333	0.144946	0.7375	0.144957	0.496667	0.0752152	0.1875	0.0318198
52	0.454778	0.122276	0.5235	0.205248	0.1295	0.0647225	0.09225	0.0305764	0.377333	0.149028	0.1725	0.0459619	0.175167	0.114464	0.0665	0.0162635
53	0.687278	0.145794	0.726833	0.136235	0.3074	0.0915194	0.132	0.0484699	0.512667	0.139156	0.2	0.0141421	0.266833	0.153626	0.1	0.0141421
54	0.863611	0.185824	0.9355	0.156495	0.6424	0.148547	0.19175	0.0646342	0.664667	0.167309	0.31	0.0141421	0.3915	0.15498	0.1465	0.0544472
55	0.890556	0.207947	0.965	0.157162	0.6047	0.150689	0.2125	0.0797015	0.588167	0.145018	0.2425	0.0106066	0.397333	0.155053	0.1435	0.0586899
56	0.997778	0.219446	0.988333	0.140119	0.5153	0.143006	0.24075	0.0656423	0.494333	0.130209	0.175	0.0212132	0.454167	0.123017	0.2555	0.0558614
57	0.0276667	0.0257245	0.0245	0.0314762	0.0331	0.0371558	0.01025	0.0123929	0.0825	0.0391759	0.0125	0.0176777	0.00766667	0.00665833	0.013	0.00989949
58	0.0236111	0.0309635	0.0173333	0.0150444	0.1996	0.0615421	0.017	0.0158955	0.222833	0.130895	0.1975	0.0247487	0.0515	0.0294066	0.039	0.0127279
59	0.0175	0.0182791	0.0211667	0.0324281	0.4123	0.0772023	0.105	0.0699238	0.198167	0.173767	0.6875	0.159099	0.3015	0.178765	0.0185	0.00919239
60	0	0	0	0	0	0	0	0	0	0	0	0	0	0	0	0
61	0	0	0	0	0	0	0	0	0	0	0	0	0	0	0	0
62	0	0	0	0	0.2598	0.0784224	0	0	0	0	0	0	0	0	0	0
63	0.327889	0.136355	0.353167	0.0682098	0.1869	0.0895394	0.03475	0.0240191	0.308667	0.0968573	0.0425	0.0176777	0.302833	0.240263	0	0
64	1.04117	0.773018	1.34783	0.245467	1.3662	0.434028	0.192	0.0947875	3.18167	1.50544	0.38	0.226274	1.37133	0.671274	0.3585	0.188798
65	1.24072	0.273587	1.38983	0.282365	0.7113	0.10842	0.275	0.0768809	1.00133	0.126303	0.31	0.0494975	0.618333	0.17667	0.333	0.00424264
66	1.31383	0.252775	1.38983	0.165484	0.7146	0.141468	0.3245	0.0930824	1.07983	0.145043	0.275	0.0777817	0.609167	0.165345	0.404	0.0367696
67	1.01367	0.255641	1.129	0.247443	0.4105	0.0706045	0.25975	0.0814468	0.714333	0.172378	0.2	0.106066	0.508667	0.107969	0.313	0.00989949
68	0.0453333	0.0449646	0.09	0.065	0.1529	0.159268	0.13925	0.103174	0.272333	0.10322	0.285	0.0777817	0.206333	0.0905226	0.081	0.0975807
69	0.00494444	0.00777192	0.01	0.0173205	0	0	0.0175	0.0181384	0.098	0.169741	0	0	0.00183333	0.00317543	0	0
70	0.0155	0.0213249	0.0216667	0.0375278	0.0335	0.0718732	0.02625	0.0220662	0	0	0	0	0.008	0.0138564	0	0
71	0.0368889	0.0403034	0.00783333	0.00700595	0.0594	0.0765493	0.04175	0.0375799	0	0	0	0	0.049	0.0413884	0.0445	0.0558614
72	0.154278	0.0700688	0.12	0.0396863	0.0813	0.0921911	0.0885	0.0677717	0	0	0.04	0.0565685	0.196667	0.0233524	0.097	0.066468
73	0.304333	0.0671095	0.241667	0.025658	0.061	0.0611402	0.06775	0.0304672	0.021	0.0226495	0.0025	0.00353553	0.137667	0.0273922	0.057	0.0381838
74	0.377167	0.0810185	0.365	0.0327872	0.1624	0.0346886	0.09625	0.0375089	0.133833	0.012413	0.0625	0.0106066	0.231667	0.038397	0.0555	0.0275772
75	0.112333	0.093518	0.250167	0.0256921	0.2952	0.212177	0.04425	0.0321701	0.4655	0.100669	0.065	0.0919239	0.7815	0.127553	0.065	0.00707107
76	0.175778	0.0400399	0.172333	0.0337095	0.0522	0.0237529	0.04375	0.0249583	0.0418333	0.0449231	0.0275	0.0176777	0.134333	0.0456107	0.0375	0.053033
77	0.0782222	0.0270672	0.0945	0.0169041	0.0282	0.0174986	0.02375	0.0167407	0.0201667	0.0349297	0.02	0.0282843	0.114167	0.010681	0.0325	0.0459619
78	0.148556	0.0502391	0.133833	0.0731887	0.4998	0.0876396	0.276	0.0537959	0.172333	0.29849	0.64	0.212132	0.525833	0.160247	0.425	0.0777817
79	0.1295	0.0394905	0.1575	0.0625	0.222	0.0908962	0.119	0.0114891	0.331667	0.181368	0.3175	0.109602	0.170333	0.0387857	0.119	0.0155563
80	0.0478889	0.0235727	0.051	0.0225389	0.0999	0.113493	0.01125	0.0142215	0.271167	0.124574	0.0475	0.0671751	0.0111667	0.0144597	0.009	0.0127279
81	0.0617222	0.0293525	0.0573333	0.0196554	0.1469	0.0854608	0.00975	0.00741058	0.273667	0.0750089	0.0875	0.0601041	0.0425	0.00676387	0.0255	0.0148492
82	0.0876667	0.0975272	0.0845	0.0171974	0.3504	0.110893	0.024	0.0169706	0.4665	0.0113248	0.125	0	0.139833	0.0618553	0.1105	0.106773
83	0.0719444	0.0385133	0.0843333	0.0384231	0.388	0.0897893	0.2015	0.0913765	0.438667	0.516548	0.4575	0.130815	0.328167	0.12604	0.328	0.0537401
84	0.0633889	0.0264549	0.0905	0.0212897	0.1311	0.0797625	0.03525	0.0352834	0.151	0.101946	0.0875	0.0106066	0.0933333	0.0730571	0.027	0.0381838
85	0.426889	0.0935327	0.450167	0.0587374	1.0336	0.197047	0.62775	0.124596	0.247167	0.244786	1.1825	0.342947	1.03633	0.264107	0.9725	0.109602
86	0.114944	0.122678	0.0905	0.0567517	0.8815	0.216874	0.561	0.178869	0.305167	0.3109	1.1125	0.371231	0.832833	0.300007	0.922	0.0876812
87	0.00872222	0.017824	0.0236667	0.020502	0.2364	0.0609615	0.11575	0.0368092	0.0818333	0.0723884	0.2575	0.0601041	0.1455	0.0540625	0.1535	0.0304056
88	0.00805556	0.00841667	0.00316667	0.00275379	0.0298	0.0147207	0.01275	0.0088459	0.058	0.100459	0.0325	0.0247487	0.006	0.0103923	0.008	0.00282843
89	0.0688889	0.0193209	0.0898333	0.0131371	0.2262	0.0109007	0.086	0.0232092	0.105	0.0357631	0.1725	0.0388909	0.0815	0.0210178	0.1055	0.0289914
90	0.104444	0.0313573	0.108	0.0383014	0.1379	0.077439	0.02525	0.0253689	0.191	0.0892356	0.07	0.0353553	0.0235	0.00676387	0.0445	0.013435
91	0.0846667	0.0192695	0.115833	0.00803638	0.3296	0.0350043	0.09425	0.0298706	0.262333	0.100271	0.245	0.0212132	0.1345	0.0395822	0.1415	0.0374767
92	0.00861111	0.0102463	0.00633333	0.00550757	0.0868	0.0867904	0.001	0.002	0.228833	0.177412	0.03	0.0424264	0	0	0	0
93	0.00516667	0.00539096	0.0145	0.0100374	0.0257	0.0408191	0.015	0.00707107	0.125333	0.160329	0.005	0.00707107	0.0176667	0.0217792	0.0205	0.0219203
94	0.0370556	0.0110862	0.0765	0.0597641	0.0917	0.0989214	0.06475	0.0407052	0	0	0.005	0	0.0885	0.0314285	0.0535	0.026163
95	0.023	0.00966307	0.0145	0.00507445	0.1346	0.0803239	0.02275	0.0153921	0.177833	0.0729046	0.0775	0.0247487	0.021	0.0182483	0.006	0.00848528
96	0.00272222	0.00425082	0.00833333	0.0144338	0.0249	0.0312378	0.018	0.0132665	0.0508333	0.0408422	0.0175	0.00353553	0.0138333	0.0193929	0	0
97	0.00333333	0.00420565	0.0183333	0.0317543	0.0526	0.0551616	0.0305	0.0281603	0.084	0.0560446	0.045	0.00707107	0.041	0.0113578	0.056	0.0650538
98	0.0483333	0.0131196	0.0596667	0.0328684	0.1433	0.0828097	0.06625	0.0467502	0.079	0.074505	0.2025	0.0318198	0.1355	0.046387	0.1335	0.0403051
99	0.0248333	0.0120805	0.0435	0.00563471	0.0768	0.0765552	0.01375	0.0075	0.117	0.0447996	0.04	0.0353553	0.004	0.0069282	0.0235	0.026163
100	0.0221111	0.0133365	0.0241667	0.0101036	0.0258	0.0251635	0.0235	0.00929157	0.1275	0.144308	0.01	0.0141421	0.0176667	0.0160728	0.0325	0.0388909
101	0.0305556	0.016104	0.0256667	0.0150444	0.0434	0.0451531	0.04675	0.0201225	0.036	0.0623538	0.0425	0.0106066	0.0683333	0.0349619	0.067	0.0240416
102	0.00688889	0.00840304	0.01	0.0173205	0.2712	0.163027	0.02375	0.0160909	0.115667	0.101076	0.1075	0.00353553	0.0215	0.0185135	0.017	0.00989949
103	0.00111111	0.00333333	0.00666667	0.011547	0.082	0.10485	0.001	0.002	0.115167	0.0824475	0.0425	0.0459619	0	0	0	0
104	0.0167222	0.0101215	0.00783333	0.00700595	0.1042	0.0819921	0.001	0.002	0.211167	0.0522598	0.0925	0.0176777	0	0	0.0025	0.00353553
105	0.0341111	0.00793638	0.0483333	0.00288675	0.1053	0.0215569	0.0135	0.00994987	0.176333	0.157259	0.055	0.0282843	0.0155	0.00904157	0.005	0.00707107
106	0.0816111	0.0135249	0.0741667	0.0184278	0.0891	0.0425887	0.02425	0.014523	0.113167	0.127752	0.025	0.0282843	0.0215	0.00739932	0.0125	0.0176777
107	0.0804444	0.0156932	0.0756667	0.022723	0.1332	0.0391497	0.0185	0.00925563	0.1245	0.0692405	0.0475	0.0318198	0.0253333	0.00416333	0.013	0.00989949
108	0.00494444	0.00530003	0.00333333	0.0057735	0.0326	0.0362464	0.0025	0.005	0.114833	0.12026	0.02	0.0212132	0.002	0.0034641	0.042	0.059397
109	0.00205556	0.00459921	0.005	0.00866025	0.0161	0.022317	0.007	0.00945163	0.0591667	0.0890847	0.005	0.00707107	0.002	0.0034641	0	0
110	0	0	0	0	0	0	0	0	0.01	0.0173205	0	0	0	0	0	0
111	0.00222222	0.00382517	0.005	0.00866025	0.0519	0.0112272	0.02375	0.0110868	0.00183333	0.00317543	0.0975	0.0318198	0.0328333	0.00490748	0.018	0.0169706
112	0.00877778	0.0134864	0.023	0.0323574	0.0784	0.0517378	0.04575	0.0245815	0.0308333	0.0278044	0.145	0.0141421	0.0716667	0.0273922	0.052	0.039598
113	0.0446111	0.0149118	0.0438333	0.0146316	0.0307	0.028674	0.01	0.012	0.0258333	0.0257989	0.025	0.0212132	0.00183333	0.00317543	0.009	0.0127279
114	0.0193333	0.0142215	0.0245	0.0314762	0.0112	0.025044	0.034	0.02498	0.034	0.0588897	0.0175	0.0106066	0.04	0.0242487	0.0445	0.013435
115	0.00161111	0.0034801	0	0	0	0	0.001	0.002	0.0116667	0.0202073	0.005	0.00707107	0	0	0	0
116	0.0152222	0.0278917	0.01	0.0173205	0.1465	0.0713267	0.115	0.0601886	0.042	0.0364966	0.25	0.113137	0.192333	0.0871225	0.167	0.00989949
117	0.0294444	0.0472304	0.0356667	0.0357957	0.3343	0.170109	0.261	0.100592	0.00366667	0.00635085	0.415	0.155563	0.387667	0.139012	0.395	0.0353553
118	0.00255556	0.0060231	0	0	0.0493	0.0493351	0.0295	0.0299054	0	0	0.08	0.0212132	0.0248333	0.0215426	0.036	0.00848528
119	0.0065	0.00726292	0	0	0	0	0.01475	0.0146373	0.03	0.0519615	0.0075	0.0106066	0.0271667	0.0270015	0.027	0.00424264
120	0.0392778	0.0284815	0.0361667	0.0197885	0.2273	0.0560129	0.1865	0.0724086	0.0385	0.066684	0.3125	0.109602	0.254167	0.102069	0.2695	0.0346482
121	0.0120556	0.0114522	0.0233333	0.0404145	0	0	0.006	0.012	0.037	0.0337194	0.0025	0.00353553	0	0	0.063	0.0890955
122	0.00816667	0.0103411	0.02	0.0173205	0.0203	0.0423845	0.00875	0.0065	0.056	0.0969948	0.03	0	0.01	0.0173205	0.008	0.00282843
123	0.0214444	0.0112623	0.0248333	0.0202505	0.0044	0.0098387	0	0	0.016	0.0277128	0	0	0	0	0	0
124	0.000611111	0.00183333	0.0116667	0.0202073	0	0	0	0	0.0213333	0.0201329	0.0025	0.00353553	0	0	0.126	0.178191
125	0.00283333	0.00459619	0.0146667	0.00550757	0.0215	0.0261773	0.00575	0.00644851	0.0521667	0.0367979	0.0375	0.0106066	0.00566667	0.00550757	0.0205	0.0219203
126	0.00905556	0.0105488	0.0133333	0.0152753	0.0322	0.0275604	0.00425	0.00330404	0.0266667	0.0305505	0.0075	0.0106066	0	0	0.0145	0.013435
127	0	0	0.015	0.0259808	0.0673	0.0654691	0.026	0.00637704	0.0483333	0.0159478	0.09	0.0141421	0.0526667	0.0080829	0.159	0.182434
128	0	0	0	0	0.0346	0.0469127	0.00225	0.00262996	0.0608333	0.0576462	0.0075	0.0106066	0	0	0.003	0.00424264
129	0.00161111	0.0034801	0.00333333	0.0057735	0.0142	0.0187403	0.009	0.0034641	0.0336667	0.0540401	0.0075	0.0106066	0	0	0.037	0.0240416
130	0.0219444	0.0128828	0.0326667	0.0419682	0.024	0.0262607	0.026	0.0126754	0.014	0.0242487	0.01	0.00707107	0.057	0.025632	0.112	0.130108
131	0.0576111	0.0712951	0.0305	0.040537	0.4669	0.185167	0.4135	0.155721	0.105667	0.148143	0.68	0.162635	0.589833	0.213164	0.7265	0.143543
132	0.00611111	0.00489118	0.0045	0.00779423	0.0011	0.00245967	0.02875	0.015987	0.0411667	0.0425627	0.03	0	0.00983333	0.0125731	0.036	0.00848528
133	0.0121667	0.0159433	0.0156667	0.0140119	0.1873	0.0395594	0.06775	0.0182643	0.138667	0.0418609	0.2	0.0282843	0.0853333	0.036074	0.104	0.00565685
134	0	0	0.00166667	0.00288675	0.0413	0.051565	0.001	0.002	0.120333	0.0757386	0	0	0	0	0	0
135	0.00216667	0.00342783	0.00666667	0.011547	0.1144	0.0523586	0.02825	0.0145688	0.1495	0.0557517	0.0775	0.00353553	0.0411667	0.0132696	0.0415	0.00919239
136	0.0498333	0.0580684	0.0513333	0.0251064	0.5246	0.128455	0.3055	0.103681	0.148333	0.132032	0.6275	0.194454	0.442333	0.174162	0.507	0.0806102
137	0.00166667	0.00251247	0.00333333	0.00288675	0.0555	0.0538238	0.01925	0.0227065	0.0948333	0.0672502	0.0475	0.00353553	0	0	0.0025	0.00353553
138	0.0113889	0.00807302	0.00833333	0.0144338	0.0329	0.0303076	0.0815	0.0636108	0.0525	0.0540625	0.1625	0.109602	0.183833	0.0974684	0.1115	0.00494975
139	0	0	0	0	0	0	0	0	0	0	0	0	0	0	0	0
140	0.110611	0.0319646	0.136667	0.0475219	0.0273	0.0376059	0.106	0.102943	0.00566667	0.00550757	0.07	0.0353553	0.0776667	0.00057735	0.055	0.00707107
141	0.00266667	0.00465698	0.0161667	0.0176517	0.0065	0.0119373	0	0	0.0166667	0.0152753	0.0475	0.0247487	0	0	0	0
142	0.0933889	0.0432715	0.11	0.047697	0.0813	0.0412335	0.04575	0.012339	0.0728333	0.039263	0.0275	0.0388909	0.0563333	0.00907377	0.0585	0.0190919
143	0.278	0.166983	0.347	0.115052	0.3404	0.224162	0.11725	0.0171537	0.874	0.381665	0.2475	0.0954594	0.2495	0.21857	0.27	0.296985
144	0.583889	0.138737	0.5845	0.0932912	0.3623	0.0430604	0.209	0.0242625	0.265	0.108586	0.25	0.00707107	0.366333	0.0767224	0.2815	0.0516188
145	0.144056	0.0707657	0.281667	0.108896	0.4042	0.381899	0.079	0.091236	0.429833	0.16984	0.255	0.13435	0.016	0.0277128	0	0
146	0.0902222	0.0451734	0.132	0.0502693	0.2802	0.108638	0.06125	0.0131498	0.275	0.173491	0.24	0.0848528	0.0641667	0.00678847	0.0395	0.0219203
147	0.578111	0.129898	0.639	0.105133	0.2826	0.0832124	0.21	0.0354871	0.319833	0.0920738	0.135	0.0282843	0.322167	0.0450453	0.224	0.0367696
148	0.128778	0.0502693	0.125167	0.0278852	0.0864	0.031667	0.048	0.0198662	0.171833	0.078215	0.0675	0.0176777	0.0373333	0.0136137	0.0235	0.0162635
149	0.0997778	0.0322511	0.0938333	0.0450731	0.061	0.0251496	0.02575	0.0269367	0.119333	0.0674191	0.03	0.0141421	0.0366667	0.00702377	0.016	0.00565685
150	0.007	0.0121578	0.00833333	0.0144338	0.0508	0.032967	0.04775	0.0278852	0.0968333	0.040885	0.0725	0.0106066	0.087	0.0760723	0.037	0.0240416
151	0	0	0	0	0	0	0	0	0	0	0	0	0	0	0	0
152	0	0	0.00333333	0.0057735	0.0368	0.0288305	0.0325	0.0556687	0.0856667	0.0408207	0.025	0	0.004	0.0069282	0	0
153	0.000611111	0.00183333	0	0	0.021	0.0162635	0	0	0.0893333	0.0370045	0.0375	0.00353553	0.002	0.0034641	0	0
154	0.00605556	0.0120168	0.00166667	0.00288675	0.0961	0.0662008	0.02425	0.0115	0.0666667	0.0202073	0.1225	0.0459619	0.0251667	0.0240849	0.023	0.0183848
155	0.00433333	0.00685565	0	0	0.0818	0.0626025	0.007	0.0114891	0.0821667	0.0585797	0.115	0.0212132	0	0	0	0
156	0.00222222	0.00443784	0	0	0.1246	0.229083	0.004	0.008	0.112833	0.0972244	0	0	0	0	0	0
157	0.00855556	0.0073631	0.0143333	0.012897	0.0342	0.0237739	0.01125	0.0108128	0.152667	0.200702	0	0	0.006	0.0103923	0.01	0.0141421
158	0.231667	0.050088	0.243833	0.132953	0.1843	0.26164	0.12	0.0550212	0.0683333	0.0728583	0	0	0.122667	0.0141892	0.1385	0.00919239
159	0.0165	0.0115569	0.008	0.00264575	0.0535	0.0401777	0.015	0.0173973	0.04	0.069282	0.0275	0.0247487	0.00566667	0.00550757	0.0255	0.0148492
160	0.000555556	0.00166667	0	0	0.0727	0.0680346	0	0	0.0478333	0.078135	0.09	0.0353553	0	0	0.008	0.00282843
161	0.00166667	0.00353553	0	0	0.1531	0.0894472	0.03625	0.0191551	0.0258333	0.040076	0.2	0.0424264	0.0245	0.0216506	0.0775	0.0176777
162	0.0095	0.0285	0	0	0.4785	0.211613	0.2675	0.11229	0.0593333	0.0513939	0.7	0.0989949	0.3705	0.13223	0.493	0.11738
163	0	0	0	0	0.1568	0.0590663	0.0335	0.0332014	0.0478333	0.0414256	0.1575	0.0318198	0.0283333	0.0275379	0.005	0.00707107
164	0	0	0	0	0.0737	0.0608929	0.00925	0.0119269	0.0491667	0.046937	0.0525	0.0388909	0	0	0	0
165	0.114667	0.0219773	0.063	0.0147309	0.0124	0.0245112	0.06925	0.0162763	0	0	0.065	0.00707107	0.0948333	0.0198515	0.0825	0.0106066
166	0.397778	0.0776752	0.332	0.0594306	0.0127	0.0214464	0.13325	0.0164798	0	0	0	0	0.180333	0.0453689	0.158	0.039598
167	0.460667	0.0964793	0.442	0.0575065	0.0983	0.0246161	0.1725	0.027037	0.048	0.0401497	0.085	0.0282843	0.271833	0.0390523	0.191	0.00141421
168	0.354722	0.0859292	0.358167	0.045333	0.5083	0.0796348	0.3015	0.0851998	0.253667	0.0998516	0.57	0.0494975	0.776333	0.168049	0.241	0.0579828
169	0.639389	0.136936	0.602833	0.0756907	0.4315	0.0849044	0.2435	0.0448739	0.3875	0.0905	0.27	0.141421	0.376667	0.113178	0.278	0.0452548
170	0.175778	0.0747078	0.162833	0.0922989	0.6061	0.209002	0.039	0.0451885	0.474	0.109192	0.2625	0.10253	0.100667	0.060542	0.068	0.0452548
171	0.105611	0.0518343	0.1185	0.102649	0.7475	0.216165	0.14475	0.0708866	0.461	0.0855044	0.4675	0.00353553	0.220667	0.040464	0.2755	0.0417193
172	0.066	0.0359357	0.0476667	0.0141892	0.6184	0.307526	0.0405	0.0311609	0.449333	0.0753414	0.415	0.0565685	0.0653333	0.0205264	0.0815	0.00494975
173	0	0	0	0	0.0385	0.0860886	0.003	0.006	0.014	0.0242487	0.005	0.00707107	0	0	0	0
174	0.001	0.003	0	0	0.0209	0.0381844	0.02325	0.0304781	0	0	0.0275	0.0388909	0.0478333	0.0535265	0.034	0.019799
175	0.0595556	0.10628	0.0225	0.0389711	0.8987	0.325218	0.5815	0.262609	0.143	0.247683	1.18	0.233345	0.748833	0.27933	0.949	0.210718
176	0.0152778	0.0322724	0.0075	0.0129904	0.3231	0.142929	0.16825	0.0678644	0.112	0.188817	0.415	0.0777817	0.207667	0.0630106	0.263	0.0608112
177	0.00333333	0.00354436	0.0045	0.00779423	0.0177	0.0311841	0.0055	0.00640312	0.0165	0.0285788	0	0	0	0	0	0
178	0.0950556	0.0169253	0.0781667	0.0206175	0.0254	0.0428929	0.05125	0.0235991	0.0238333	0.0412805	0	0	0.0726667	0.0290057	0.0525	0.0106066
179	0.751667	0.144964	0.78	0.108167	0.3766	0.153921	0.39525	0.0271462	0.3565	0.189774	0.315	0.0212132	0.588667	0.0530031	0.563	0.145664
180	0.577	0.0933421	0.555	0.088459	0.1558	0.101665	0.2525	0.0149778	0.128833	0.103931	0.1125	0.0247487	0.3495	0.0450749	0.3035	0.0544472
181	0.537278	0.107277	0.527167	0.082502	0.1088	0.0687355	0.211	0.0127279	0.114167	0.0207625	0.0575	0.0388909	0.293	0.0391535	0.2545	0.0558614
182	0.00166667	0.005	0.00166667	0.00288675	0.0192	0.0292096	0	0	0.0848333	0.0694088	0.0475	0.0247487	0	0	0.018	0.0254558
183	0.0111111	0.0221892	0.009	0.0155885	0.183	0.0741898	0.06725	0.0256564	0.04	0.0351568	0.3275	0.053033	0.0926667	0.0676855	0.116	0.0650538
184	0.001	0.003	0.00166667	0.00288675	0.029	0.0520096	0.003	0.006	0.0386667	0.0400666	0.0075	0.0106066	0	0	0	0
185	0.00172222	0.0037841	0	0	0.0255	0.0304097	0.004	0.00565685	0.00933333	0.0090185	0	0	0.0135	0.012278	0.0085	0.00494975
186	0.0180556	0.0201904	0.0045	0.00779423	0.3531	0.234894	0.25325	0.0796801	0.0421667	0.0730348	0.36	0.113137	0.335667	0.176024	0.314	0.0480833
187	0	0	0	0	0	0	0	0	0	0	0	0	0	0	0	0
188	0.0318889	0.0516519	0	0	0.2049	0.189874	0.32375	0.298032	0	0	0.255	0.282843	0.217833	0.185162	0.1775	0.130815
189	0.000611111	0.00183333	0	0	0.0911	0.0544431	0.01575	0.0172892	0.0801667	0.0344976	0.14	0.0353553	0.00583333	0.00600694	0.009	0.0127279
190	0.00844444	0.0236926	0	0	0.161	0.134839	0.00875	0.0103078	0.271833	0.0960473	0.24	0.0141421	0.03	0.0261534	0.063	0.0890955
191	0.00555556	0.0132652	0.0015	0.00259808	0.1488	0.0627989	0.0265	0.0237837	0.257167	0.240477	0.1925	0.0742462	0.00183333	0.00317543	0.0165	0.00212132
192	0.0196667	0.0353332	0.0075	0.0129904	0.737	0.182483	0.48125	0.232369	0.2415	0.277411	0.9775	0.0388909	0.5255	0.156865	0.723	0.0890955
193	0.0434444	0.0224102	0.0848333	0.10697	0.2809	0.0883136	0.1495	0.0491359	0.1915	0.121808	0.3125	0.0671751	0.1585	0.0655954	0.159	0.0296985
194	0.207056	0.117266	0.174	0.0554346	1.2355	0.367875	0.987	0.282181	0.245833	0.269199	1.3975	0.208597	1.1285	0.299325	1.362	0.101823
195	0.0112778	0.0156087	0.0143333	0.012897	0.0294	0.0657404	0.08	0.101653	0.036	0.0623538	0.095	0.0565685	0.0766667	0.0914841	0.063	0.00424264
196	0.01	0.03	0.0206667	0.0183394	0.042	0.0939149	0.118	0.153023	0	0	0.1475	0.00353553	0.0753333	0.0521664	0.136	0.00565685
197	0.00583333	0.0125599	0	0	0.0096	0.0214663	0.03825	0.0340429	0	0	0	0	0.0155	0.00904157	0.04	0.0141421
198	0.0515	0.0395229	0.0506667	0.0206478	0.086	0.0994384	0.06275	0.0331197	0.138833	0.123173	0.075	0.0636396	0.064	0.0603987	0.2555	0.28355
199	0.612944	0.0992552	0.577	0.0525071	0.1943	0.116488	0.29175	0.0407298	0.3215	0.140042	0.13	0.0141421	0.37	0.0557494	0.367	0.0240416
200	0.164778	0.0263571	0.140833	0.0401819	0.0235	0.0440823	0.0575	0.0353695	0.115667	0.112189	0.035	0.0141421	0.075	0.0340735	0.0645	0.0148492
201	0.222833	0.0372617	0.169	0.0385097	0.0736	0.03676	0.09775	0.029669	0.08	0.0693974	0.115	0.0212132	0.1295	0.0203654	0.12	0
202	0.207722	0.0907765	0.143333	0.0851959	0.7163	0.150995	0.477	0.196094	0.2165	0.264631	0.8925	0.10253	0.647333	0.158863	0.8075	0.130815
203	0.00805556	0.0118623	0.0015	0.00259808	0.0413	0.0385318	0.023	0.0173973	0.107	0.0455741	0.04	0.0212132	0	0	0.0025	0.00353553
204	0.00122222	0.00366667	0.00333333	0.0057735	0.0262	0.0237397	0.002	0.004	0.0795	0.0197547	0.0125	0.00353553	0	0	0	0
205	0.00638889	0.00919163	0.0525	0.0378319	0.017	0.0342345	0.001	0.002	0.0618333	0.0576115	0.0025	0.00353553	0.024	0.031749	0.009	0.0127279
206	0.0385556	0.023386	0.018	0.0108167	0.0272	0.0387389	0.0275	0.0377492	0.129	0.126107	0.0225	0.0106066	0.024	0.031749	0.045	0.0636396
207	0.599556	0.0907729	0.529333	0.0429108	0.1715	0.166183	0.28125	0.0205811	0.207333	0.0225906	0.04	0.00707107	0.362	0.0488672	0.3335	0.0120208
208	0.488556	0.120528	0.389833	0.0623906	0.4063	0.21478	0.3835	0.060407	0.265	0.0837198	0.29	0.00707107	0.480833	0.017294	0.521	0.0438406
209	0.00711111	0.00988932	0.00633333	0.00550757	0.0069	0.011908	0.04225	0.0409909	0.00183333	0.00317543	0.0225	0.0318198	0.004	0.0069282	0.0195	0.00636396
210	0.00155556	0.00324465	0	0	0.0728	0.0506145	0.03225	0.02381	0.0293333	0.0508068	0.075	0.0282843	0.0448333	0.0364154	0.0335	0.0120208
211	0.0313889	0.0283304	0.0133333	0.023094	0.1692	0.137374	0.00875	0.0143614	0.1935	0.0642631	0.19	0.0141421	0.00966667	0.00321455	0.0265	0.0304056
212	0.914722	0.174459	0.787167	0.0928525	0.3537	0.074372	0.371	0.0562257	0.336667	0.0930018	0.245	0.00707107	0.4795	0.120003	0.46	0.0707107
213	0.0427222	0.06447	0.0175	0.0156125	0.5325	0.352481	0.13325	0.098127	0.9855	0.306467	0.5725	0.0813173	0.465667	0.176732	0.4075	0.314663
214	0.843722	0.11512	0.754333	0.0389401	0.402	0.183141	0.41325	0.0678399	0.439333	0.133422	0.2675	0.0742462	0.554333	0.119542	0.5145	0.11243
215	0.377167	0.178041	0.3625	0.0582559	0.4364	0.295987	0.2595	0.0824682	0.328833	0.223378	0.305	0.176777	0.344167	0.0519527	0.352	0.0452548
216	0.0149444	0.0128682	0	0	0.244	0.12777	0.025	0.026	0.156167	0.0532314	0.1225	0.173241	0.033	0.0571577	0.069	0.0127279
217	0.0607778	0.128958	0.0045	0.00779423	0.2489	0.188176	0.21725	0.0938274	0.0861667	0.149245	0.245	0.155563	0.289833	0.134926	0.3295	0.0770746
218	0	0	0.118833	0.103581	0	0	0	0	0	0	0	0	0	0	0	0
219	0	0	0	0	0	0	0	0	0	0	0	0	0	0	0	0
220	0	0	0	0	0	0	0	0	0	0	0	0	0	0	0	0
221	0.009	0.0198856	0	0	0.1337	0.104635	0.14825	0.146393	0.368833	0.578024	0.125	0.0141421	0.101833	0.0738315	0.25	0.113137
222	0.0126111	0.0243667	0	0	0.038	0.0420654	0.0415	0.0537494	0.018	0.0311769	0.015	0.0212132	0.01	0.0173205	0.062	0.0113137
223	0.00316667	0.00629484	0	0	0.0583	0.11011	0.023	0.0255473	0.247333	0.325431	0.0225	0.00353553	0.016	0.0150997	0.055	0.00707107
224	0.0015	0.0045	0.01	0.0173205	0.0728	0.0734112	0.06325	0.078712	0.2165	0.267043	0.1575	0.0671751	0.360167	0.230805	0	0
225	0.0116667	0.0187183	0	0	0.0865	0.033429	0.02375	0.0309233	0.0496667	0.0346747	0.1675	0.0671751	0.0295	0.0320429	0.0315	0.0233345
226	0.00161111	0.00331453	0.00666667	0.011547	0.1775	0.136149	0.1415	0.174472	0.294667	0.104429	0.38	0.0707107	0.196833	0.183355	0.3845	0.0841457
227	0.0247222	0.0266178	0.018	0.0238118	0.2277	0.104132	0.05975	0.0682172	0.183667	0.0734325	0.34	0.113137	0.0505	0.0330114	0.0865	0.0304056
228	0.0986667	0.0165208	0.076	0.0635059	0.2539	0.113638	0.214	0.153484	0.118333	0.0540771	0.3275	0.053033	0.271667	0.155178	0.408	0.110309
229	0.233833	0.0670974	0.230167	0.00975107	0.2567	0.144609	0.353	0.17877	0.0896667	0.0359212	0.285	0.00707107	0.364333	0.146364	0.559	0.0834386
230	0.133889	0.0268372	0.154167	0.0425979	0.1594	0.167302	0.291	0.199551	0.0878333	0.0528591	0.2275	0.0176777	0.289333	0.134184	0.483	0.046669
231	0.0384444	0.0125759	0.034	0.00964365	0.0387	0.0360062	0.0605	0.0264512	0.0366667	0.0321455	0.1	0.0282843	0.0433333	0.0220303	0.0685	0.00494975
232	0.0228889	0.0319235	0.0181667	0.0232397	0.0712	0.0690268	0.02625	0.0129196	0.1605	0.0799015	0.14	0.0494975	0.068	0.0588897	0.2125	0.293449
233	0.910833	0.169552	0.821167	0.110291	0.223	0.118402	0.84975	0.0984221	0.181333	0.0296704	0.2575	0.053033	0.983667	0.127186	1.103	0.0608112
234	0.354944	0.0502154	0.3195	0.0487673	0.2099	0.0552318	0.356	0.0617954	0.116167	0.0228272	0.2075	0.00353553	0.3675	0.0457684	0.4625	0.0247487
235	0.137889	0.0339428	0.129333	0.0352326	0.2532	0.0807849	0.13225	0.0368092	0.15	0.0468081	0.185	0.00707107	0.152167	0.0305791	0.206	0.0226274
236	0.137389	0.0266397	0.121	0.0115326	0.2113	0.0413243	0.13375	0.0480165	0.157667	0.0270986	0.2325	0.0247487	0.177	0.0234307	0.2355	0.0148492
237	0.0708889	0.0386885	0.0695	0.0107587	0.8656	0.214945	0.08325	0.0411775	0.648667	0.0120554	0.6775	0.194454	0.141167	0.0528496	0.1715	0.0374767
238	0.121667	0.172496	0.237667	0.0740023	1.0832	0.223874	0.269	0.141181	1.20067	0.337226	0.675	0.424264	0.641833	0.397229	1.0095	0.939745
239	0.603611	0.067156	0.536333	0.106679	0.1965	0.0918028	0.58175	0.0993592	0.181333	0.0631295	0.29	0.0212132	0.699167	0.0942342	0.859	0.168291
240	0.0183889	0.0213728	0.0105	0.0181865	0.0234	0.0171807	0.0385	0.0347707	0.0356667	0.0329596	0.1025	0.00353553	0.00183333	0.00317543	0.0325	0.00353553
241	0.0455556	0.123741	0.00316667	0.00275379	0.0604	0.0740966	0.0025	0.005	0.438833	0.254907	0.08	0.113137	0.048	0.045299	0.231	0.326683
242	0.0148333	0.00766485	0.0145	0.0100374	0.0577	0.0199173	0.03075	0.00805709	0.0306667	0.0268576	0.115	0	0.0198333	0.0127704	0.0195	0.00636396
243	0.00472222	0.00987772	0.00783333	0.00700595	0.0451	0.0481851	0.09975	0.131647	0.063	0.0200749	0.155	0	0.083	0.0739932	0.2585	0.033234
244	0.00461111	0.0106118	0.00833333	0.0144338	0.0386	0.0529981	0.0445	0.0584779	0	0	0.045	0.00707107	0.0295	0.0320429	0.08	0.0282843
245	0.00361111	0.00781736	0	0	0	0	0	0	0	0	0	0	0	0	0	0
246	0	0	0	0	0.0042	0.00939149	0.05125	0.0896637	0	0	0	0	0.140833	0.0378297	0.03	0.0424264
247	0.00827778	0.01901	0.0015	0.00259808	0.017	0.0237276	0.165	0.212299	0	0	0.06	0.0848528	0.3005	0.136922	0.4045	0.013435
248	0.0268889	0.0211672	0.0241667	0.00520416	0.0252	0.0375659	0.055	0.0729109	0	0	0.0625	0.0247487	0.213667	0.0779123	0.075	0.0212132
249	0.0005	0.0015	0	0	0.0074	0.0129923	0.036	0.0563797	0	0	0.035	0.0282843	0.261	0.126107	0.0375	0.053033
250	0.0391111	0.0143217	0.0303333	0.023029	0.1002	0.0419249	0.0205	0.00737111	0.0833333	0.025658	0.1775	0.0247487	0.0276667	0.0187705	0.0075	0.0106066
251	0.130556	0.0286514	0.103	0.0252389	0.064	0.0393001	0.09775	0.035985	0.0801667	0.0170318	0.1475	0.00353553	0.0903333	0.0305996	0.087	0.00424264
252	0.0835556	0.0429334	0.093	0.00519615	0.0418	0.0383301	0.0775	0.0327872	0.175	0.13357	0.1	0.0565685	0.102333	0.0409919	0.268	0.265872
253	0.0682778	0.0113471	0.055	0.01	0.0282	0.0305647	0.053	0.0198997	0	0	0.05	0.0212132	0.0606667	0.0147422	0.052	0.00282843
254	0	0	0	0	0	0	0.02475	0.0373753	0	0	0	0	0.0238333	0.0313222	0.069	0.0127279
255	0	0	0	0	0	0	0	0	0	0	0	0	0	0	0	0
256	0.00255556	0.0060231	0.00833333	0.0144338	0.0122	0.0235627	0.03875	0.0643603	0	0	0	0	0.016	0.0227156	0.06	0.0848528
257	0	0	0.00166667	0.00288675	0	0	0.03125	0.0496345	0	0	0	0	0.0573333	0.0450037	0.064	0.0650538
258	0.0387222	0.0300022	0.0105	0.0181865	0	0	0.00625	0.0125	0	0	0	0	0.0196667	0.0195021	0	0
259	0.0823333	0.0442422	0.0601667	0.0314258	0.0014	0.0031305	0.04725	0.0334801	0	0	0.05	0.0141421	0.0683333	0.0293655	0.0295	0.00777817
260	0.0494444	0.0240967	0.033	0.0196723	0.0414	0.0301815	0.0345	0.0362997	0.0571667	0.0313701	0.15	0.0141421	0.041	0.0221133	0.0185	0.00919239
261	0.0613889	0.0196067	0.0561667	0.00202073	0.0178	0.0252824	0.053	0.0299666	0.00666667	0.011547	0.0375	0.0247487	0.0685	0.0203654	0.0695	0.0205061
262	0.00655556	0.00539354	0	0	0.0232	0.0234883	0.0095	0.0108474	0.0266667	0.0305505	0.0525	0.0176777	0.0275	0.00998749	0.0165	0.00212132
263	0.00722222	0.00786253	0	0	0.0999	0.0411285	0.00625	0.0125	0.109333	0.0470779	0.13	0	0.0178333	0.0122509	0	0
264	0.00244444	0.00733333	0.00833333	0.0144338	0.2399	0.136088	0.00875	0.0175	0.087	0.059808	0.1375	0.00353553	0.0925	0.0517953	0.104	0.0905097
265	0.0181667	0.0188994	0.008	0.00754983	0.0311	0.029712	0.0935	0.145266	0	0	0.0525	0.0106066	0.141167	0.107262	0.2425	0.0459619
266	0.002	0.006	0	0	0.0196	0.0438269	0.1585	0.231546	0.00916667	0.0158771	0.0725	0.0388909	0.200833	0.146377	0.4175	0.0388909
267	0.0122778	0.0189343	0.005	0.00866025	0.0094	0.015225	0.11725	0.157242	0.00183333	0.00317543	0.05	0.0707107	0.155167	0.125889	0.335	0.0494975
268	0.0905	0.0391208	0.0555	0.0188613	0	0	0.0525	0.0449333	0	0	0	0	0.0865	0.0353801	0.067	0.0240416
269	0.113056	0.0488572	0.1075	0.0402337	0.002	0.00447214	0.11325	0.0872215	0.0506667	0.071143	0.05	0.0353553	0.2275	0.073551	0.3315	0.320319
270	0.118556	0.0353159	0.094	0.023516	0.0072	0.0160997	0.138	0.0832827	0	0	0.015	0.0212132	0.149	0.0603241	0.237	0.0806102
271	0.124056	0.0269692	0.102833	0.00752219	0.006	0.0134164	0.121	0.058258	0	0	0.015	0.0212132	0.129167	0.0321727	0.1525	0.0813173
272	0.0517222	0.0257392	0.0255	0.0230922	0.0188	0.0290379	0.07725	0.0541687	0	0	0.0425	0.0176777	0.0788333	0.0441484	0.1425	0.053033
273	0.0130556	0.00938231	0.00333333	0.0057735	0.0011	0.00245967	0.005	0.01	0	0	0	0	0	0	0.012	0.0169706
274	0.00672222	0.00719857	0	0	0.0036	0.00804984	0.02375	0.0280995	0	0	0	0	0.024	0.0274955	0.025	0.00707107
275	0.0675	0.0161478	0.0313333	0.0280238	0.006	0.0134164	0.1045	0.0975209	0	0	0.0025	0.00353553	0.105833	0.0806789	0.17	0.0282843
276	0.536	0.0522578	0.466333	0.0557704	0.0604	0.0430964	0.49825	0.109015	0	0	0.0575	0.0176777	0.541667	0.0810329	0.577	0.066468
277	0.0921667	0.0631382	0.125833	0.0392375	0.1003	0.13004	0.0985	0.0349237	0.347667	0.34693	0.05	0.0707107	0.466	0.18222	0.408	0.407294
278	0.0781667	0.0402671	0.0321667	0.0325051	0.2885	0.0587154	0.557	0.573206	0.172333	0.29849	0.275	0.13435	0.602167	0.407042	1.341	0.241831
279	0.0908889	0.039694	0.036	0.023516	0.1251	0.0917418	0.14175	0.122709	0.0841667	0.0557502	0.18	0.0565685	0.148333	0.0589604	0.2345	0.0417193
280	0.0965556	0.0546846	0.0513333	0.0500533	0.0221	0.0203175	0.23225	0.188521	0.051	0.0495681	0.0825	0.0601041	0.252667	0.109441	0.444	0.0763675
281	0.119833	0.0562822	0.037	0.0384318	0.0181	0.0270287	0.08675	0.0982628	0.0425	0.0163936	0.0825	0.0106066	0.0898333	0.0182506	0.1265	0.0586899
282	0.155944	0.0663774	0.0875	0.0263391	0.0401	0.0357148	0.173	0.131552	0.0375	0.025549	0.1325	0.00353553	0.179833	0.0422502	0.2205	0.0784889
283	0.271	0.0737373	0.191333	0.0372872	0.0743	0.0478926	0.28675	0.158412	0.0933333	0.0155671	0.155	0.00707107	0.275167	0.0492553	0.3315	0.108187
284	0.0746111	0.0287378	0.0526667	0.0116762	0.1682	0.0506219	0.08225	0.0609501	0.159833	0.0200021	0.2425	0.0176777	0.113333	0.0250067	0.1095	0.0487904
285	0.00438889	0.00639227	0	0	0.0307	0.0369283	0.05525	0.0607584	0.0848333	0.0621537	0.165	0.0424264	0.0708333	0.0480113	0.143	0.0183848
286	0.0186111	0.0264537	0.0281667	0.0449453	0.1087	0.0839402	0.241	0.240635	0.180167	0.0589286	0.335	0.212132	0.252667	0.139776	0.586	0.0367696
287	0.0154444	0.0156693	0.006	0.0103923	0.0713	0.0532654	0.02225	0.0165404	0.06	0.0245764	0.1375	0.053033	0.0453333	0.0204287	0.036	0.0509117
288	0.0416111	0.0200387	0.0315	0.0199812	0.0745	0.0476078	0.042	0.0371304	0.0663333	0.0155027	0.1575	0.0388909	0.0876667	0.00971253	0.074	0.0480833
289	0.155389	0.0642664	0.138167	0.00758837	0.3497	0.0568678	0.1975	0.0185562	0.2005	0.0458448	0.3	0.0282843	0.322	0.050319	0.304	0.147078
290	0.152389	0.0239228	0.153333	0.0160728	0.1404	0.0288843	0.18275	0.0411127	0.1185	0.0301123	0.1775	0.0318198	0.208667	0.0320208	0.2215	0.0516188
291	0.0306667	0.00972111	0.0373333	0.0116762	0.0437	0.0421865	0.0515	0.0420198	0.0818333	0.0094384	0.105	0	0.0761667	0.0148352	0.059	0.0268701
292	0.00594444	0.00679818	0.005	0.00866025	0.0181	0.0166373	0.084	0.0356651	0	0	0.01	0.0141421	0.0781667	0.0214262	0.087	0.0381838
293	0.00611111	0.0109052	0	0	0.0123	0.0196265	0.00625	0.0125	0.027	0.0345977	0	0	0.101333	0.0703231	0.1495	0.204354
294	0.00211111	0.00337988	0.00333333	0.0057735	0.0022	0.00491935	0.037	0.0415853	0	0	0	0	0.0456667	0.0335609	0.0655	0.0431335
295	0.0165	0.0350018	0.0116667	0.0160728	0.0443	0.0667079	0.015	0.0267706	0.116333	0.0595847	0.0075	0.0106066	0.318167	0.169847	0.235	0.304056
296	0.137167	0.0479694	0.136833	0.0114054	0.0755	0.0357071	0.161	0.0879811	0.0685	0.0142916	0.0825	0.00353553	0.176167	0.0439441	0.163	0.0749533
297	0.032	0.0663801	0.0648333	0.0135123	0.0751	0.115743	0.039	0.0438634	0.331333	0.133949	0.0825	0.116673	0.427167	0.291198	0.2705	0.347189
298	0.129778	0.0450258	0.101167	0.00202073	0.055	0.0299917	0.13125	0.0612284	0.00733333	0.0064291	0.055	0.0282843	0.156333	0.0311823	0.1535	0.0544472
299	0.0427222	0.0208103	0.0641667	0.00803638	0.035	0.0338674	0.06225	0.0368092	0.0963333	0.0839663	0.1325	0.0813173	0.106	0.0366606	0.0795	0.00636396
300	0.448056	0.183923	0.453167	0.0381456	0.3809	0.0803775	0.5825	0.0719097	0.518	0.0723326	0.4775	0.251023	0.589667	0.215352	0.6215	0.0374767
301	0.560111	0.0925408	0.559833	0.0434175	0.4117	0.161873	0.6265	0.0483632	0.391333	0.10065	0.5075	0.053033	0.688333	0.0453909	0.684	0.0339411
302	0.442444	0.0681283	0.393833	0.068349	0.5709	0.174232	0.503	0.0832746	0.629667	0.0793872	0.75	0.0848528	0.6475	0.0266786	0.5935	0.026163
303	0.540944	0.236187	0.486167	0.0356943	0.9362	0.337818	0.695	0.107948	0.656167	0.0277053	0.58	0.33234	1.022	0.319769	0.8505	0.120915
304	0.437389	0.0757722	0.338333	0.0975107	0.4391	0.20755	0.45275	0.102129	0.369667	0.0771514	0.38	0.0212132	0.567667	0.0345302	0.534	0.00848528
305	0.424667	0.0554425	0.371833	0.0580739	0.5722	0.103635	0.52375	0.0529048	0.438667	0.0621718	0.5175	0.00353553	0.5885	0.0258215	0.543	0.00424264
306	0.0101667	0.0163707	0.00816667	0.0104921	0.2554	0.180586	0	0	0.292167	0.0978012	0.3325	0.0106066	0.122	0.04996	0.27	0.381838
307	0.001	0.003	0.00333333	0.0057735	0.1384	0.0928402	0.1035	0.108054	0.101833	0.0376707	0.26	0.0353553	0.0941667	0.0587459	0.2385	0.0233345
308	0	0	0	0	0.0048	0.0107331	0.056	0.0485867	0	0	0	0	0.0351667	0.0278044	0.1095	0.00636396
309	0.0148333	0.0133627	0.00166667	0.00288675	0.0034	0.00497996	0.038	0.0161038	0	0	0.005	0.00707107	0.0525	0.00653835	0.0535	0.026163
310	0.0143889	0.019274	0.00666667	0.011547	0	0	0.007	0.00945163	0	0	0	0	0.028	0.0270555	0.024	0.0339411
311	0.120278	0.0817565	0.0895	0.049023	0.0253	0.0478848	0.12375	0.00809835	0.233833	0.173393	0.04	0.0565685	0.227333	0.12365	0.537	0.547301
312	0.2975	0.0488863	0.224667	0.0310698	0.0314	0.0333736	0.3635	0.140619	0.0565	0.0321053	0.11	0.0212132	0.394667	0.0323934	0.523	0.11738
313	0.387722	0.0634754	0.369	0.0185203	0.1013	0.0646255	0.44575	0.132006	0.125333	0.0523482	0.2025	0.0459619	0.4365	0.0515922	0.527	0.0947523
314	0.0667222	0.0207607	0.0466667	0.0125831	0.0645	0.0623097	0.08375	0.0319831	0.0678333	0.0665964	0.1475	0.0106066	0.135333	0.0201329	0.1015	0.00919239
315	0.0646667	0.025994	0.0461667	0.010681	0.1813	0.107624	0.07225	0.0359293	0.221333	0.0602107	0.275	0.0141421	0.0896667	0.0109697	0.091	0.0155563
316	0.0801667	0.0168504	0.056	0.00964365	0.2138	0.0805812	0.08775	0.0320663	0.188667	0.0611583	0.265	0.0282843	0.103167	0.00837158	0.105	0.0212132
317	0.120167	0.0138992	0.108	0.0147309	0.2379	0.0862006	0.118	0.0271907	0.2305	0.0635354	0.265	0.0424264	0.144	0.012	0.146	0.0226274
318	0.1935	0.0703296	0.1915	0.0691683	0.285	0.0598665	0.24775	0.0933823	0.204833	0.106865	0.1475	0.0176777	0.170667	0.00757188	0.228	0.0254558
319	0.00161111	0.00331453	0	0	0.1397	0.0804609	0.0285	0.0228838	0.113667	0.0524436	0.18	0.0282843	0.0391667	0.0180854	0.062	0.0311127
320	0	0	0	0	0.1548	0.0990717	0.0425	0.0622495	0.179833	0.0287504	0.24	0	0.0568333	0.0287764	0.1055	0.0289914
321	0	0	0	0	0.121	0.0863076	0	0	0.109667	0.0765005	0.17	0.0424264	0.006	0.006	0	0
322	0.00216667	0.00342783	0	0	0.1617	0.106906	0.001	0.002	0.142667	0.0673003	0.2375	0.0671751	0.002	0.0034641	0	0
323	0	0	0	0	0.1415	0.106815	0.001	0.002	0.155	0.0485901	0.225	0.0141421	0.006	0.006	0.009	0.0127279
324	0	0	0	0	0.0622	0.0553992	0.0105	0.0141774	0.088	0.0870172	0.1275	0.0106066	0.0735	0.0508011	0.228	0.280014
325	0.0618889	0.0331189	0.037	0.00264575	0.1011	0.0739124	0.152	0.0700666	0.102333	0.0366652	0.175	0.0424264	0.174167	0.0679712	0.236	0.0226274
326	0.00933333	0.0133861	0.009	0.0155885	0.1211	0.110336	0.00775	0.00895824	0.091	0.0407063	0.2125	0.00353553	0.008	0.0138564	0.038	0.00282843
327	0.0275556	0.0142663	0.0141667	0.0123322	0.2901	0.106526	0.0105	0.0150886	0.235833	0.137071	0.3125	0.0742462	0.0393333	0.0161658	0.035	0.00707107
328	0.0849444	0.0508825	0.0765	0.0316109	0.3873	0.166294	0.06025	0.00917878	0.462667	0.207929	0.3325	0.0318198	0.066	0.0608933	0.0825	0.0106066
329	0.284556	0.0440961	0.221833	0.0325205	0.4535	0.101028	0.301	0.0207043	0.385167	0.124208	0.385	0.0353553	0.3135	0.033775	0.3405	0.00636396
330	0.0453333	0.0149541	0.0221667	0.00846069	0.2317	0.0866239	0.04175	0.0171731	0.1965	0.125303	0.205	0	0.0493333	0.0238607	0.0455	0.013435
331	0	0	0	0	0.1663	0.100283	0.13325	0.119854	0.0798333	0.0296746	0.135	0.0141421	0.114	0.0681469	0.298	0.0113137
332	0	0	0	0	0.06	0.0452231	0	0	0.0433333	0.0450925	0.085	0.0494975	0	0	0	0
333	0	0	0	0	0.0416	0.0422765	0	0	0.02	0.034641	0.0775	0.00353553	0	0	0	0
334	0	0	0	0	0.02	0.0266927	0.04625	0.0684805	0.01	0.0173205	0.05	0.0707107	0.043	0.031225	0.145	0.0494975
335	0	0	0	0	0.0074	0.0129923	0	0	0.01	0.0173205	0.0225	0.0318198	0	0	0	0
336	0	0	0	0	0	0	0	0	0	0	0	0	0	0	0	0
337	0.0867778	0.0194344	0.0515	0.0385584	0.0184	0.0253535	0.0765	0.0148212	0.027	0.0376431	0.0375	0.00353553	0.093	0.00519615	0.12	0.0424264
338	0.130333	0.0803877	0.1015	0.105175	0.0204	0.0456158	0.1385	0.0617549	0.00166667	0.00288675	0	0	0.103833	0.0913295	0.288	0.110309
339	0.0462222	0.0132172	0.0205	0.0107587	0.0108	0.0190578	0.031	0.0245221	0.01	0.0173205	0.0275	0.00353553	0.0508333	0.0110943	0.0585	0.0190919
340	0.0205	0.0111971	0.0256667	0.0200333	0.0908	0.059062	0.05125	0.0149081	0.0553333	0.0312623	0.1125	0.0176777	0.0358333	0.0264402	0.025	0.00707107
341	0.0382222	0.101865	0.0015	0.00259808	0.1287	0.151755	0.0225	0.045	0.400333	0.462093	0.08	0.113137	0.008	0.0138564	0.054	0.0763675
342	0.260278	0.041854	0.198	0.0108167	0.1752	0.0806928	0.282	0.0475254	0.136167	0.0279747	0.2025	0.0388909	0.291333	0.0185831	0.326	0.0226274
343	0.339889	0.0634585	0.272167	0.0329254	0.2698	0.170117	0.57425	0.25509	0.221167	0.117899	0.26	0	0.56	0.144541	0.901	0.142836
344	0.111444	0.0261252	0.0698333	0.0247504	0.1063	0.0535509	0.13325	0.0349416	0.062	0.0251595	0.115	0.0212132	0.135833	0.00332916	0.142	0.00282843
345	0.0227222	0.0333524	0	0	0.0404	0.0417708	0.01725	0.0255	0.101	0.0990606	0.04	0.0565685	0.022	0.0192873	0.036	0.00848528
346	0.00783333	0.0119739	0	0	0.0629	0.0390839	0	0	0.0875	0.0424823	0.125	0.0282843	0	0	0	0
347	0.0722222	0.0230517	0.0431667	0.0159713	0.1867	0.117942	0.0785	0.0157797	0.047	0.0409512	0.1075	0.0318198	0.0913333	0.00416333	0.0885	0.0190919
348	0.0107222	0.0162579	0	0	11.9713	13.5002	0.0815	0.112917	0.542833	0.431303	0.5375	0.265165	0.198667	0.0196299	0.0415	0.0516188
349	0.038	0.0122372	0.0125	0.00901388	0.1117	0.0251535	0.03125	0.0055	0.072	0.0465188	0.115	0.0212132	0.0488333	0.00894893	0.05	0.0141421
350	0.001	0.003	0	0	0.0011	0.00245967	0	0	0.00666667	0.011547	0.015	0.0141421	0	0	0	0
351	0.00205556	0.00459921	0	0	0.036	0.0373965	0.003	0.006	0.0156667	0.0177858	0.05	0.0141421	0	0	0	0
352	0	0	0	0	0.0021	0.00288097	0.00125	0.0025	0.0323333	0.0460036	0.0675	0.0247487	0	0	0	0
353	0	0	0	0	0.0261	0.0243167	0	0	0	0	0.035	0.0494975	0	0	0	0
354	0.00166667	0.005	0	0	0.0253	0.0428859	0.02075	0.0268747	0	0	0.0225	0.0318198	0.022	0.0210713	0.0235	0.0162635
355	0	0	0	0	0	0	0	0	0	0	0	0	0	0	0	0
356	0.0116667	0.0118717	0	0	0	0	0.00875	0.0143614	0	0	0	0	0.018	0.018	0.0215	0.00494975
357	0.0210556	0.0223781	0.0015	0.00259808	0	0	0.0185	0.0238537	0	0	0	0	0.022	0.0192873	0.025	0.00707107
358	0.00694444	0.0137328	0	0	0.0367	0.0433526	0	0	0.0565	0.0346735	0.0825	0.0247487	0.004	0.0034641	0	0
359	0.0682222	0.0439944	0.0366667	0.0284312	0.1258	0.0868286	0.07825	0.0303136	0.226667	0.0845123	0.2175	0.0106066	0.065	0.0315119	0.0975	0.0318198
360	0.308778	0.0430393	0.249	0.0127671	0.2174	0.1401	0.25625	0.0314576	0.292	0.112214	0.2425	0.0176777	0.28	0.0150997	0.3165	0.0445477
361	1.73594	0.245686	1.4225	0.0801951	0.8481	0.404011	1.73475	0.147665	0.561667	0.175198	0.7025	0.00353553	1.71967	0.0937781	1.943	0.31537
362	0.0757222	0.0224598	0.0438333	0.0394536	0.1697	0.150304	0.0475	0.0136991	0.211	0.128767	0.205	0.0494975	0.0353333	0.0130128	0.0535	0.026163
363	0.0342222	0.0184782	0.0075	0.0129904	0.2806	0.0853335	0.03425	0.00287228	0.171333	0.0882968	0.225	0.0565685	0.0235	0.00676387	0.028	0.0113137
364	0.0264444	0.0462388	0.00166667	0.00288675	0.1367	0.099491	0	0	0.1165	0.0485	0.1825	0.0459619	0	0	0.003	0.00424264
365	0.0015	0.0045	0.01	0.0173205	0.1003	0.102986	0	0	0.0651667	0.0487502	0.13	0.0494975	0	0	0	0
366	0.00111111	0.00333333	0	0	0.0944	0.0661385	0.00625	0.00946485	0.0436667	0.0713466	0.1025	0.0813173	0	0	0.0085	0.00494975
367	0	0	0	0	0	0	0	0	0	0	0	0	0	0	1.328	0.25173
368	0.600389	0.125915	0.434333	0.0792864	0.1932	0.242692	0.5235	0.0572334	0.0461667	0.0207023	0.15	0.0141421	0.531333	0.0506491	0.5955	0.0997021
369	0.0152778	0.0207863	0.0133333	0.023094	0.0768	0.0426125	0.023	0.0277849	0.0306667	0.0371663	0.0875	0.0601041	0.006	0.0103923	0	0
370	0	0	0	0	0.0981	0.0487447	0	0	0.111167	0.0708278	0.1475	0.0459619	0	0	0	0
371	0	0	0	0	0.1481	0.0408295	0.00975	0.00665207	0.197833	0.0536105	0.2425	0.0388909	0	0	0.0025	0.00353553
372	0.00122222	0.00242527	0	0	0.0771	0.0622117	0.002	0.004	0.0845	0.0698337	0.1175	0.0176777	0	0	0	0
373	0.00211111	0.00419656	0.02	0.034641	0.0126	0.0281745	0	0	0	0	0	0	0	0	0	0
374	0.00222222	0.00364101	0.0166667	0.0288675	0.0252	0.0563489	0.0105	0.0150886	0	0	0	0	0	0	0	0
375	0.00283333	0.0044441	0	0	0.0077	0.0120499	0.01775	0.0205	0	0	0.0025	0.00353553	0	0	0	0
376	0	0	0	0	0.027	0.0405339	0.0545	0.0680661	0	0	0.02	0	0.0758333	0.0125731	0.053	0.0183848
377	0.0232778	0.0182228	0.005	0.00866025	0	0	0.015	0.0191485	0	0	0	0	0.0196667	0.00750555	0.005	0.00707107
378	0.253056	0.0299556	0.207667	0.0335609	0.0108	0.0241495	0.19825	0.0414598	0.00333333	0.0057735	0.0075	0.0106066	0.251	0.0175784	0.2075	0.0388909
379	0.328333	0.0507703	0.319667	0.0178979	1.213	0.231107	0.2405	0.0484183	1.85783	0.138853	1.705	0.00707107	0.346167	0.0240226	0.292	0.039598
380	0.895111	0.443176	1.05183	0.261175	0.5141	0.463146	0.71475	0.178354	1.593	0.597768	0.53	0.417193	1.67033	0.657028	1.2795	0.515481
381	1.02267	0.160163	0.902833	0.0533065	0.2694	0.254544	0.7715	0.104414	0.7465	0.195799	0.4775	0.16617	0.9575	0.129595	0.9225	0.053033
382	0.924944	0.384705	0.863	0.0774403	0.7048	0.171292	1.008	0.201302	0.927667	0.425963	0.505	0.148492	1.10967	0.168838	1.428	0.704278
383	0.836556	0.111234	0.8745	0.290036	0.4403	0.161745	0.66375	0.102789	0.339667	0.039879	0.325	0.0777817	0.771167	0.0468304	0.811	0.142836
384	0.548611	0.10255	0.443333	0.0851959	0.533	0.156987	0.6015	0.0899389	0.350667	0.0718981	0.38	0.00707107	0.689667	0.0992891	0.726	0.135765
385	0.148833	0.0200546	0.132333	0.0132791	0.2602	0.108256	0.13725	0.0303905	0.234333	0.0447698	0.275	0.0141421	0.131	0.03005	0.1305	0.0360624
386	0.0505	0.0159315	0.024	0.00360555	0.1138	0.0342027	0.05775	0.0118989	0.0523333	0.0273191	0.1275	0.0813173	0.0368333	0.00617117	0.032	0.0113137
387	0.0356111	0.0242973	0.0145	0.0100374	0.293	0.291558	0.0785	0.0201412	0.0246667	0.0250067	0.0675	0.053033	0.0393333	0.0150111	0.0275	0.0388909
388	0.257333	0.0847209	0.297667	0.211178	0.1124	0.0302973	0.13575	0.0681585	0.146333	0.098287	0.1225	0.0671751	0.105833	0.0333029	0.061	0.0268701
389	1.72117	0.269468	1.2335	0.154189	0.2425	0.160564	1.80825	0.288893	0.215	0.139753	0.22	0.0282843	1.7	0.0759737	1.9	0.0141421
390	0.00816667	0.014261	0	0	0.0022	0.00491935	0.008	0.016	0	0	0	0	0.006	0.0103923	0	0
391	0.0143889	0.0183163	0	0	0.0488	0.0962663	0.0245	0.0322645	0.00166667	0.00288675	0.015	0.0212132	0.0238333	0.0313222	0	0
392	0	0	0	0	0	0	0.00675	0.00788987	0	0	0	0	0.026	0.0270555	0.043	0.0523259
393	0.0005	0.0015	0	0	0.0033	0.00737902	0	0	0	0	0	0	0.004	0.0069282	0.01	0.0141421
394	0.002	0.006	0	0	0.0739	0.0809262	0.08525	0.0232002	0	0	0	0	0.0933333	0.0303535	0.136	0.0480833
395	0.0142778	0.0124251	0.003	0.00519615	0.0224	0.0381156	0.03675	0.0445973	0	0	0	0	0.0466667	0.0480555	0.0925	0.0459619
396	0.122889	0.0351219	0.0851667	0.0450009	0.03	0.067082	0.169	0.0477912	0.0101667	0.0131371	0	0	0.1555	0.0394683	0.2655	0.0275772
397	0.402	0.195395	0.325333	0.0195021	0.0854	0.117093	0.38025	0.0376154	0.545667	0.240367	0.055	0.0777817	0.380667	0.237153	0.7395	0.473054
398	0.342278	0.0240014	0.254	0.00173205	0.053	0.0399328	0.32025	0.0767262	0.1155	0.0608954	0.125	0.0424264	0.283167	0.00781558	0.3095	0.0205061
399	0.243056	0.0355927	0.148167	0.0434751	0.0894	0.0443698	0.25275	0.05818	0.138	0.0504678	0.1975	0.0601041	0.223	0.0113578	0.245	0.0353553
400	0.175056	0.0441039	0.0985	0.0870302	0.0942	0.11184	0.15275	0.0495807	0.094	0.0880965	0.14	0.0141421	0.1245	0.0223998	0.131	0.00141421
401	0.321611	0.0467619	0.219167	0.0387567	0.1204	0.0617529	0.287	0.0392768	0.175333	0.0365559	0.19	0.0424264	0.296333	0.0198578	0.3245	0.0417193
402	0.381111	0.0447743	0.288667	0.0251064	0.1829	0.184638	0.34775	0.0616029	0.152	0.0759737	0.1775	0.0813173	0.296333	0.0804508	0.4185	0.0190919
403	0.650944	0.134176	0.4705	0.217964	0.2531	0.257603	0.63225	0.068801	0.102333	0.0867544	0.15	0.0141421	0.618333	0.0338575	0.6005	0.00777817
404	0.176722	0.0302635	0.1185	0.0293981	0.0422	0.0615768	0.188	0.0200666	0.00333333	0.0057735	0.0025	0.00353553	0.1895	0.0218575	0.2035	0.026163
405	0.103889	0.0274417	0.077	0.00608276	0.0495	0.0647997	0.1	0.0610792	0.00333333	0.0057735	0	0	0.113667	0.0255799	0.1065	0.00212132
406	0.191167	0.0313299	0.1395	0.0169041	0.0367	0.0456339	0.20425	0.0340233	0.00333333	0.0057735	0.01	0.0141421	0.182333	0.00723418	0.1835	0.0120208
407	0.0125556	0.0091939	0.00666667	0.011547	0.011	0.0245967	0.003	0.006	0	0	0	0	0.002	0.0034641	0	0
408	0.0761111	0.089021	0.0628333	0.020349	0.0473	0.0501343	0.04825	0.0430223	0.256667	0.184004	0.0075	0.0106066	0.096	0.090598	0.1805	0.21991
409	0.175833	0.0229891	0.131333	0.0366788	0.1085	0.0750017	0.202	0.0420159	0.085	0.0278388	0.1025	0.0176777	0.1765	0.00433013	0.1795	0.00777817
410	0.360833	0.0599901	0.2635	0.0175855	0.2328	0.0986342	0.37	0.0984039	0.149667	0.0703586	0.13	0.0212132	0.389333	0.0325167	0.3735	0.0403051
411	0.0146667	0.00854035	0.0015	0.00259808	0.0276	0.0584192	0.0185	0.0238537	0	0	0.01	0.0141421	0.00783333	0.00922406	0.008	0.00282843
412	0.00505556	0.00871939	0.00166667	0.00288675	0.0229	0.0253387	0.002	0.004	0.032	0.0330454	0.0225	0.0247487	0.01	0.00916515	0	0
413	0.00294444	0.00729916	0.00166667	0.00288675	0.0439	0.039797	0.008	0.016	0.093	0.0505668	0.0975	0.0176777	0.012	0.0207846	0	0
414	0.0461111	0.027174	0.019	0.0069282	0.0986	0.065466	0.11625	0.0527913	0.492333	0.0679289	0.305	0.0848528	0.118667	0.0646632	0.1275	0.0318198
415	0.298944	0.0754633	0.215667	0.0528804	0.2096	0.126155	0.26675	0.0395253	0.202333	0.0323471	0.2425	0.0671751	0.284167	0.0611807	0.254	0.0367696
416	0.906833	0.156852	0.752	0.0797308	0.5593	0.23509	0.88375	0.0553075	0.473167	0.0458321	0.3975	0.0247487	0.994667	0.104696	0.8575	0.0247487
417	0.793667	0.115274	0.661667	0.0368556	0.673	0.216921	0.81575	0.0226035	0.569167	0.0505775	0.5275	0.0954594	0.938167	0.101287	0.8395	0.0770746
418	0.930667	0.358071	0.9085	0.0823058	1.0171	0.522399	1.06325	0.0781084	1.064	0.350582	0.5275	0.10253	1.23467	0.204512	1.088	0.166877
419	0.147889	0.0338404	0.0993333	0.0125033	0.187	0.0686513	0.12675	0.0225296	0.210167	0.0451174	0.1525	0.0813173	0.1175	0.0498473	0.0955	0.000707107
420	0.0239444	0.0171363	0.0126667	0.0110151	0.1098	0.0529299	0.00775	0.00684957	0.16	0.0766225	0.11	0.0777817	0.00733333	0.0127017	0	0
421	0.0749444	0.017999	0.0348333	0.0178209	0.088	0.0614776	0.039	0.00454606	0.191333	0.129063	0.095	0.0989949	0.0286667	0.0136137	0.0225	0.0318198
422	0.153389	0.0339823	0.0446667	0.0080829	0.1288	0.100487	0.11775	0.0638351	0.292833	0.159394	0.1875	0.173241	0.139	0.047655	0.1125	0.0318198
423	0.191389	0.0360657	0.140333	0.0364737	0.1403	0.105456	0.159	0.034477	0.102333	0.0414287	0.1525	0.10253	0.151333	0.0181475	0.184	0.019799
424	2.03894	0.295025	1.79383	0.201975	1.1817	0.42355	2.60125	0.434135	0.921667	0.107277	0.8125	0.109602	2.31883	0.425806	2.4165	0.214253
425	0.0231667	0.0198982	0.00816667	0.0104921	0.0813	0.0541752	0.009	0.0105198	0.196667	0.0181475	0.135	0.0141421	0.016	0.0183303	0	0
426	0.0005	0.0015	0	0	0.4031	0.0942526	0.0075	0.015	0.464	0.0759013	0.4525	0.0176777	0.008	0.0138564	0	0
427	0.0628333	0.0486685	0.0428333	0.0168548	0.1582	0.0701691	0.0715	0.0419563	0.1815	0.0810201	0.24	0.0353553	0.075	0.06634	0.0425	0.0247487
428	0.797889	0.498282	0.960167	0.0623906	0.1808	0.243272	1.03825	0.0650045	0.1175	0.108886	0.065	0.0919239	1.093	0.210007	1.11	0.0848528
429	1.07611	0.144994	0.897667	0.0590028	0.6595	0.252862	0.9365	0.136552	0.387	0.128269	0.4825	0.0388909	0.985833	0.153952	0.9005	0.0502046
430	0.985333	0.117878	0.7225	0.105564	0.5357	0.19993	0.868	0.129946	0.359167	0.0934536	0.3625	0.116673	0.842333	0.130094	0.851	0.0410122
431	0.860778	0.164585	0.664167	0.0142156	0.436	0.189563	0.83025	0.111721	0.251333	0.0645084	0.255	0.0141421	0.797167	0.16456	0.7675	0.109602
432	0.9325	0.101758	0.821333	0.101491	0.7373	0.252397	0.9655	0.0725052	0.459	0.0690724	0.4675	0.0106066	1.04183	0.195282	1.008	0.110309
433	0.370556	0.525016	0.025	0.0229129	0.1116	0.110658	0.12025	0.0937243	0.0931667	0.0830667	0.1275	0.0742462	0.147167	0.0688918	0.248	0.00282843
434	0.0432778	0.0273177	0.036	0.0429302	0.038	0.0377955	0.038	0.0468188	0.1025	0.0762807	0.075	0.0353553	0.00366667	0.00635085	0.024	0.00848528
435	0.0436111	0.0152495	0.0205	0.0177694	0.0412	0.0380109	0.02075	0.0200562	0.0516667	0.0195533	0.065	0.0494975	0.019	0.0135277	0.0185	0.00919239
436	0.0142222	0.0201279	0.005	0.00866025	0.0326	0.0526574	0.034	0.0413763	0	0	0	0	0.130167	0.00317543	0.003	0.00424264
437	0.0226667	0.0216145	0.0213333	0.0295014	0.0434	0.0311817	0.032	0.041825	0.0183333	0.0317543	0.0275	0.0106066	0.0331667	0.018657	0.01	0.0141421
438	0.0107222	0.0164376	0.111667	0.193412	0	0	0.003	0.006	0	0	0	0	0	0	0	0
439	0.0117778	0.0148137	0.0316667	0.0388373	0.0044	0.0098387	0.037	0.0477074	0	0	0	0	0	0	0	0
440	0.162778	0.0515456	0.0973333	0.0265769	0.0863	0.0736526	0.12	0.0779915	0.0183333	0.0317543	0.0325	0.00353553	0.164333	0.0198578	0.119	0.0155563
441	0.799556	0.257701	0.621833	0.0754326	0.4291	0.175373	0.8555	0.101576	0.175333	0.0603849	0.2275	0.0388909	0.885	0.199652	0.838	0.0537401
442	0.737333	0.101796	0.574167	0.0491384	0.3032	0.17741	0.892	0.0967781	0.058	0.0661211	0.1375	0.0176777	0.794333	0.0460036	0.775	0.0777817
443	0.178778	0.179554	0.145833	0.0298259	0.0487	0.0311761	0.17025	0.114316	0.0543333	0.047184	0	0	0.351167	0.0524508	0.1855	0.000707107
444	0.163167	0.0302738	0.155833	0.0382699	0.0168	0.0375659	0.1535	0.0594447	0	0	0	0	0.196833	0.0402627	0.1705	0.0205061
445	0.536778	0.157465	0.439667	0.061403	0.0987	0.144292	0.56625	0.0854727	0.0345	0.0513396	0	0	0.551167	0.0898114	0.5505	0.00636396
446	0.774333	0.124108	0.5845	0.0907648	0.1664	0.2355	0.769	0.117561	0.0481667	0.031703	0	0	0.742667	0.20416	0.733	0.0523259
447	0.522111	0.235487	0.651833	0.0976989	0.4567	0.21072	0.6885	0.112985	1.30883	1.00318	0.0425	0.0601041	1.4225	0.125717	1.1625	0.222739
448	0.785444	0.338378	0.648667	0.134314	0.211	0.159353	0.82225	0.0959596	0.158	0.0501199	0.0425	0.0459619	0.833167	0.0848297	0.6505	0.0205061
449	0	0	0	0	0	0	0	0	0	0	0	0	0	0	0	0
450	0.566944	0.464927	0.361833	0.0687938	0.2358	0.178041	0.53625	0.0556679	0.161	0.0475079	0.0625	0.0176777	0.6615	0.0382721	0.375	0.0212132
451	0.486278	0.0764755	0.42	0.0687386	1.4175	1.5458	0.66375	0.0720665	0.167667	0.145211	0.1375	0.0106066	0.577833	0.0796246	0.4505	0.0346482
452	0.654111	0.120401	0.575333	0.0391195	0.3301	0.115199	0.75775	0.121085	0.403833	0.343726	0.2475	0.137886	0.778833	0.174528	0.594	0.0509117
453	0	0	0	0	0	0	0	0	0	0	0	0	0	0	0	0
454	0.9685	0.626569	0.617167	0.0870148	0.4385	0.224323	1.049	0.246179	0.580833	0.184258	0.4125	0.152028	0.893167	0.141231	0.746	0.0622254
455	0.801389	0.136842	0.651667	0.0419325	0.5742	0.283299	1.016	0.215965	0.689667	0.121763	0.515	0.162635	0.804833	0.14193	0.63	0.212132
456	0.858444	0.138568	0.776333	0.122659	1.1566	0.493302	1.163	0.205948	1.17133	0.0172143	1.0575	0.0671751	1.16983	0.0806479	0.8295	0.0360624
457	0.465889	0.182862	0.264833	0.0130416	0.4104	0.167885	0.47425	0.171087	0.516667	0.120093	0.47	0.0141421	0.303667	0.0421228	0.2795	0.0643467
458	0.3075	0.0566513	0.25	0.025	0.3066	0.110801	0.385	0.114946	0.454833	0.098362	0.375	0.0424264	0.3245	0.0579461	0.251	0.00141421
459	0.0515556	0.0718816	0.0603333	0.0273922	0.1591	0.0508581	0.08075	0.0435995	0.386333	0.0508953	0.3075	0.0247487	0.128333	0.0248261	0.039	0.0127279
460	0.0303333	0.0268631	0.0356667	0.0090185	0.2748	0.0625026	0.052	0.0164114	0.656333	0.0361432	0.3825	0.0318198	0.0621667	0.00911501	0.0505	0.0219203
461	0.0452222	0.0329755	0.019	0.0069282	0.2226	0.0728727	0.0215	0.00994987	0.588833	0.0356943	0.37	0.0989949	0.0706667	0.0341955	0.055	0.00707107
462	0.176222	0.100267	0.1905	0.104586	0.3961	0.16616	0.21325	0.0429059	0.906333	0.0810699	0.6575	0.0459619	0.2655	0.0497268	0.223	0.0325269
