# Supplementary material for: Ribosome-dependent conformational flexibility changes and RNA dynamics of IRES domains revealed by differential SHAPE
Source: Sci Rep. 2018 Apr 3;8:5545. doi: 10.1038/s41598-018-23845-x (PMC5882922; doi:10.1038/s41598-018-23845-x)
Supplement: Supplementary file 3 — Dataset 2 [file 41598_2018_23845_MOESM3_ESM.xlsx]

## Sheet: Hoja1
	Free RNA		S100		R		RSW		40S		60S
Nt position	Reactivity mean (n=5)	SD	Reactivity mean (n=2)	SD	Reactivity mean (n=2)	SD	Reactivity mean (n=2)	SD	Reactivity mean (n=3)	SD	Reactivity mean (n=3)	SD
30	0.0294	0.0181432	0.066	0.0933381	0.2425	0.0247487	0.16225	0.0661145	0.097	0.0195768	0.0501667	0.0458812
31	0.0235	0.0227101	0.033	0.0127279	0.002	0.00282843	0.0275	0.0233345	0.0198333	0.0305382	0	0
32	0.0455	0.0271477	0.048	0.0424264	0.004	0.00565685	0.0935	0	0.130167	0.0447949	0.121333	0.0895396
33	0.0886	0.0387402	0.075	0.0296985	0.0275	0.0176777	0.03025	0.0116673	0.033	0.0145516	0.0415	0.0102103
34	0.0872	0.0412986	0.09	0	0.074	0.00848528	0.07425	0.04278	0.0421667	0.01768	0.07	0.0194679
35	0.13	0.0622164	0.21	0.16122	0.558	0.195161	0.4455	0.280014	0.288333	0.0950596	0.282667	0.0687047
36	0.2208	0.0291325	0.195	0.0890955	0.2565	0.0445477	0.13475	0.0505581	0.230167	0.0481698	0.2155	0.0256953
37	0.2919	0.0549368	0.264	0.152735	0.3175	0.0601041	0.16775	0.0583363	0.339833	0.0892949	0.3045	0.0352739
38	0.3671	0.0746294	0.3	0.0339411	0.1555	0.000707107	0.06325	0.0583363	0.3095	0.055608	0.3115	0.0345435
39	0.2682	0.04498	0.249	0.0721249	0.224	0.0622254	0.0715	0.0311127	0.227667	0.0726659	0.200667	0.0587055
40	0.3078	0.0275468	0.252	0.110309	0.116	0.00565685	0.033	0.00777817	0.160667	0.0469184	0.1435	0.0717234
41	0.1181	0.0431022	0.117	0.046669	0.0525	0.0106066	0.0165	0	0.0726667	0.0184278	0.082	0.0330454
42	0.0219	0.0178969	0.039	0.00424264	0.024	0.0226274	0.0055	0.00777817	0.016	0.015756	0.011	0.00964365
43	0.1197	0.0290185	0.114	0	0.0525	0.0106066	0.03575	0.00388909	0.073	0.0265565	0.0948333	0.0311462
44	0.0629	0.0332648	0.075	0.0381838	0.0465	0.026163	0.01375	0.00388909	0.0396667	0.0182779	0.06	0.030315
45	0.1032	0.0440633	0.129	0.0890955	0.236	0.079196	0.15675	0.04278	0.132667	0.0254477	0.151833	0.0451839
46	0.139	0.0486377	0.12	0.0339411	0.0595	0.00636396	0.07975	0.0194454	0.1135	0.0220851	0.153167	0.0307666
47	0.0643	0.0318857	0.087	0.0381838	0.0435	0.0445477	0.01375	0.00388909	0.052	0.0368137	0.082	0.0603241
48	0.0083	0.0156668	0.036	0.0509117	0.0225	0.0318198	0.01375	0.00388909	0.0226667	0.0175095	0.0455	0.0287098
49	0.0011	0.00245967	0.015	0.0212132	0.08	0.0282843	0.0055	0.00777817	0.0275	0.0476314	0.00833333	0.0144338
50	0.0048	0.0107331	0.027	0.0381838	0.1695	0.0360624	0.1045	0.0544472	0.0898333	0.0907639	0.03	0.0519615
51	0.0953	0.0634701	0.141	0.0975807	0.3525	0.0106066	0.3465	0.0388909	0.2255	0.207037	0.117167	0.145479
52	1.0839	0.301535	0.825	0.445477	0.347	0.0806102	0.30525	0.159453	0.614667	0.21958	0.711333	0.150391
53	0.7323	0.179262	0.585	0.301227	0.153	0.00424264	0.1485	0.0155563	0.450333	0.175808	0.516333	0.084002
54	0.9319	0.142445	0.753	0.38608	0.345	0.0777817	0.16225	0.0583363	0.622667	0.156669	0.707667	0.0564476
55	0.8814	0.124458	0.684	0.296985	0.3255	0.0997021	0.10175	0.0272236	0.576833	0.122001	0.651833	0.0445599
56	0.7174	0.116764	0.54	0.263044	0.3045	0.11243	0.16225	0.0661145	0.492333	0.0758623	0.5835	0.036664
57	0.0262	0.0149524	0.054	0.0339411	0.0085	0.00494975	0.00825	0.0116673	0.0191667	0.0225407	0.032	0.0174356
58	0.055	0.043973	0.066	0.0339411	0.1195	0.00636396	0.03025	0.0194454	0.0306667	0.00828151	0.05	0.014
59	0.0399	0.0617701	0.033	0.0212132	0.156	0.0509117	0.1595	0.116673	0.1385	0.209487	0.138667	0.0985207
60	0	0	0	0	0	0	0	0	0	0	0	0
61	0	0	0	0	0	0	0	0	0	0	0	0
62	0	0	0.336	0.101823	0	0	0.176	0.00777817	0	0	0	0
63	0.6495	0.193629	0.534	0.110309	0.185	0.00707107	0.187	0.108894	0.5035	0.211113	0.5225	0.0125
64	1.9433	1.28547	1.917	0.640639	0.3755	0.0275772	2.7445	1.68009	1.62383	0.842237	1.35667	1.20464
65	1.2206	0.0946067	1.095	0.352139	0.632	0.101823	0.374	0.241123	0.879333	0.126244	1.09267	0.0737993
66	1.2097	0.0417157	1.047	0.352139	0.6135	0.111016	0.32725	0.221678	0.8115	0.152292	1.05333	0.0515202
67	0.5691	0.0855763	0.498	0.186676	0.3265	0.0586899	0.13475	0.0816708	0.376667	0.140446	0.488	0.0160935
68	0.0384	0.0307701	0.078	0.0254558	0.1935	0.0586899	0.187	0.046669	0.066	0.0571577	0.0571667	0.0515178
69	0	0	0	0	0	0	0	0	0	0	0	0
70	0	0	0	0	0	0	0	0	0.0128333	0.022228	0	0
71	0.0269	0.0119237	0.036	0.0509117	0	0	0.0165	0.0233345	0.038	0.0148577	0.00833333	0.0144338
72	0.1846	0.0204004	0.213	0.0381838	0.068	0.0113137	0.16225	0.0583363	0.195333	0.00977667	0.142667	0.0525008
73	0.2945	0.010198	0.216	0.0339411	0.0705	0.00777817	0.04675	0.0272236	0.224667	0.00977667	0.2385	0.0305737
74	0.3631	0.0357393	0.306	0.0339411	0.1185	0.0374767	0.10175	0.0272236	0.3195	0.0142916	0.32	0.0174356
75	0.1863	0.176613	0.39	0.246073	0	0	0.22825	0.04278	0.8145	0.219852	0.499333	0.509157
76	0.1316	0.0488139	0.147	0.0381838	0.0695	0.00777817	0.1045	0.0544472	0.142333	0.0280193	0.127	0.0600583
77	0.1378	0.0523183	0.159	0.0721249	0.0815	0.0190919	0.0385	0.0155563	0.131167	0.0195342	0.121167	0.0377635
78	0.1728	0.0723158	0.228	0.00848528	0.4635	0.0445477	0.3135	0.046669	0.249833	0.0781862	0.231833	0.0441484
79	0.119	0.0572767	0.114	0.0169706	0.204	0.079196	0.066	0.00777817	0.0913333	0.0372704	0.077	0.0115326
80	0.0269	0.0181466	0.03	0.0169706	0.025	0.0353553	0	0	0.00966667	0.00907377	0.00783333	0.00922406
81	0.0603	0.0333084	0.084	0.0424264	0.0685	0.0516188	0.011	0.0155563	0.0436667	0.0141804	0.0316667	0.0149778
82	0.1078	0.0573592	0.153	0.00424264	0.0825	0.0318198	0.07975	0.0272236	0.0855	0.0689909	0.0735	0.0742614
83	0.1036	0.0349811	0.153	0.0127279	0.3185	0.0657609	0.27775	0.0816708	0.1535	0.0296774	0.148333	0.0265393
84	0.1358	0.00829608	0.144	0.0169706	0.0665	0.0304056	0.02475	0.0350018	0.109167	0.0232612	0.106	0.0052915
85	0.6533	0.129018	0.699	0.292742	1.0305	0.0643467	0.836	0.124451	0.6705	0.0863003	0.758167	0.165643
86	0.1687	0.1165	0.255	0.0890955	0.817	0.103238	0.704	0.0388909	0.339833	0.0935218	0.35	0.108678
87	0.0177	0.0311841	0.045	0.0296985	0.171	0.0834386	0.09625	0.0350018	0.0398333	0.0231535	0.0431667	0.0208946
88	0.0011	0.00245967	0.021	0.0296985	0.03	0.0424264	0	0	0	0	0.004	0.0069282
89	0.093	0.0330813	0.09	0.0339411	0.126	0.0763675	0.13475	0.0272236	0.0711667	0.015119	0.0943333	0.0274651
90	0.1215	0.0449972	0.138	0.0339411	0.078	0.0311127	0.022	0.0311127	0.0461667	0.00292973	0.0833333	0.0221886
91	0.0921	0.0243629	0.114	0.0169706	0.144	0.0509117	0.07975	0.0194454	0.0726667	0.0147846	0.114667	0.0273008
92	0.0069	0.0130595	0	0	0	0	0	0	0	0	0.00366667	0.00635085
93	0.0036	0.00804984	0.015	0.0212132	0	0	0.00825	0.0116673	0.00816667	0.00718215	0.013	0.0121244
94	0.0654	0.04685	0.027	0.0381838	0.035	0.0494975	0.0385	0.0544472	0.075	0.0247841	0.0895	0.0159765
95	0.0306	0.0200699	0.036	0.0169706	0.0245	0.000707107	0.011	0.0155563	0.0255	0.00304138	0.0333333	0.0085049
96	0.0011	0.00245967	0.009	0.0127279	0.01	0.0141421	0.00275	0.00388909	0	0	0.002	0.0034641
97	0.0045	0.00719375	0	0	0.0075	0.0106066	0.01375	0.0194454	0.00516667	0.00553022	0.0153333	0.0215716
98	0.0682	0.0360167	0.06	0	0.1135	0.0586899	0.0825	0.0155563	0.069	0.0164848	0.0655	0.0372525
99	0.0478	0.0286719	0.039	0.0127279	0.025	0.0353553	0.0275	0.0311127	0.0155	0.00173205	0.00783333	0.00922406
100	0.0282	0.0159162	0.036	0.0339411	0.0175	0.0247487	0	0	0.0258333	0.00288675	0.0163333	0.00472582
101	0.079	0.0137113	0.039	0.046669	0.035	0.0494975	0.06325	0.04278	0.0756667	0.00758837	0.0655	0.0139374
102	0.0132	0.0209571	0.033	0.00424264	0.012	0.0169706	0.033	0.046669	0.007	0.0035	0.002	0.0034641
103	0.0012	0.00268328	0	0	0	0	0	0	0	0	0	0
104	0.0196	0.00571621	0.027	0.0127279	0.027	0.0325269	0	0	0.007	0.0035	0.0106667	0.00450925
105	0.046	0.0173457	0.054	0	0.0255	0.013435	0.011	0	0.0343333	0.00368556	0.0173333	0.0155027
106	0.1269	0.0224009	0.117	0.0296985	0.048	0.0113137	0.03575	0.0116673	0.0671667	0.00750555	0.0898333	0.0106105
107	0.1517	0.0200362	0.135	0.0127279	0.062	0.00282843	0.06875	0.0350018	0.0945	0.00779423	0.135833	0.0317582
108	0.0021	0.00292404	0.003	0.00424264	0.0075	0.0106066	0	0	0	0	0.025	0.0433013
109	0.0012	0.00268328	0.003	0.00424264	0.0125	0.0176777	0	0	0	0	0	0
110	0	0	0	0	0	0	0	0	0	0	0	0
111	0.0072	0.0107331	0.012	0.0169706	0.0585	0.0374767	0.0055	0.00777817	0.00366667	0.00635085	0.002	0.0034641
112	0.0012	0.00268328	0	0	0.085	0.0636396	0.06325	0.0116673	0.0146667	0.0138414	0.0158333	0.0142156
113	0.0081	0.0101514	0.003	0.00424264	0.0165	0.0120208	0.011	0.0155563	0	0	0	0
114	0.0285	0.0178431	0.024	0.0254558	0.0375	0.0247487	0.0825	0	0.0383333	0.0112509	0.0263333	0.0207926
115	0.0024	0.00536656	0.003	0.00424264	0.0125	0.0176777	0.00825	0.0116673	0	0	0	0
116	0.0107	0.0177327	0.021	0.0296985	0.17	0.0424264	0.154	0.0311127	0.0651667	0.0483692	0.0333333	0.0133167
117	0.0349	0.0312778	0.045	0.0381838	0.3085	0.0233345	0.39325	0.0116673	0.140833	0.0591235	0.129833	0.0324666
118	0	0	0	0	0.049	0.0296985	0.06325	0.0116673	0	0	0.028	0.0484974
119	0.0011	0.00245967	0.006	0.00848528	0.005	0.00707107	0.04125	0.0116673	0	0	0.038	0.0658179
120	0.0862	0.0263263	0.075	0.0721249	0.214	0.0367696	0.275	0	0.0988333	0.0222505	0.147333	0.101041
121	0.0189	0.0175371	0.009	0.0127279	0	0	0.0055	0.00777817	0.00183333	0.00317543	0.0535	0.0434079
122	0.0057	0.00796555	0.003	0.00424264	0.015	0.0212132	0	0	0.00366667	0.00635085	0.016	0.0277128
123	0	0	0	0	0	0	0	0	0	0	0	0
124	0	0	0	0	0	0	0	0	0	0	0.02	0.034641
125	0.0067	0.00491935	0.009	0.00424264	0.0275	0.0388909	0	0	0	0	0.00783333	0.00922406
126	0.0146	0.0127446	0.036	0.00848528	0.0045	0.000707107	0.00275	0.00388909	0.00183333	0.00317543	0.0118333	0.0159713
127	0	0	0.027	0.0381838	0.0175	0.0247487	0	0	0	0	0.0366667	0.0635085
128	0	0	0	0	0.0075	0.0106066	0	0	0	0	0	0
129	0.0101	0.00985774	0.027	0.0212132	0.0075	0.0106066	0.00275	0.00388909	0.00483333	0.00453689	0.0251667	0.0256239
130	0.1118	0.0502128	0.09	0.0169706	0.012	0.0169706	0.03575	0.0116673	0.0786667	0.00332916	0.142833	0.0773213
131	0.1186	0.0699262	0.141	0.046669	0.4745	0.0714178	0.517	0.0311127	0.23	0.0652476	0.251167	0.0656969
132	0.0514	0.031903	0.036	0.0169706	0.02	0.0282843	0.011	0.0155563	0.0313333	0.0112509	0.0336667	0.0140119
133	0.0258	0.0233067	0.039	0.0127279	0.082	0.0254558	0.05775	0.00388909	0.038	0.00998749	0.0285	0.0143962
134	0.0012	0.00268328	0	0	0	0	0	0	0	0	0	0
135	0.018	0.0161826	0.042	0.0169706	0.0535	0.00212132	0.01925	0.0272236	0.0118333	0.00144338	0.0188333	0.0102021
136	0.0912	0.0629391	0.126	0.110309	0.4105	0.0487904	0.374	0.0155563	0.165167	0.0470222	0.168667	0.0448367
137	0.0012	0.00268328	0.018	0.00848528	0.0165	0.0120208	0.00275	0.00388909	0.0015	0.00259808	0	0
138	0.0147	0.0198545	0.033	0.0296985	0.044	0.00565685	0.07425	0.00388909	0.0471667	0.0146401	0.0176667	0.0175024
139	0	0	0	0	0	0	0	0	0	0	0	0
140	0.1728	0.0669931	0.195	0.114551	0.058	0.00282843	0.11	0.0388909	0.102	0.00756637	0.133833	0.0205203
141	0.0226	0.0228867	0.039	0.0212132	0	0	0.02475	0.0272236	0.00183333	0.00317543	0.004	0.0069282
142	0.1224	0.0359329	0.15	0.0254558	0.004	0.00565685	0.044	0.0311127	0.0926667	0.0103239	0.101	0.0168226
143	0.5388	0.32609	0.441	0.0127279	0.1035	0.0162635	0.638	0.0700036	0.265667	0.206984	0.264667	0.196167
144	0.514	0.106273	0.477	0.182434	0.249	0.00141421	0.198	0.0233345	0.3755	0.0286487	0.411	0.0684178
145	0.1998	0.0937021	0.165	0.046669	0.0905	0.105359	0.00275	0.00388909	0.1495	0.0565066	0.170167	0.0540193
146	0.1896	0.0458495	0.159	0.0636396	0.152	0.0113137	0.088	0.0233345	0.152	0.0225167	0.146667	0.0436157
147	0.5588	0.0878881	0.513	0.140007	0.227	0.0240416	0.209	0.0311127	0.4325	0.0260816	0.4925	0.0543392
148	0.2125	0.0897023	0.273	0.0975807	0.0895	0.00777817	0.1045	0.0155563	0.135167	0.0068252	0.121167	0.0142683
149	0.1209	0.0690049	0.132	0.0763675	0.0395	0.00636396	0.03025	0.0116673	0.0431667	0.00678847	0.0496667	0.00896289
150	0.0048	0.0107331	0.006	0.00848528	0.046	0.019799	0.05775	0.0116673	0	0	0	0
151	0	0	0	0	0	0	0	0	0	0	0	0
152	0.0018	0.00402492	0.006	0.00848528	0	0	0	0	0	0	0.00183333	0.00317543
153	0	0	0.003	0.00424264	0.0025	0.00353553	0	0	0	0	0	0
154	0.0023	0.00315436	0.021	0.00424264	0.0285	0.0233345	0.0165	0.0233345	0.00733333	0.00635085	0	0
155	0.0024	0.00536656	0.006	0.00848528	0.008	0.0113137	0.00275	0.00388909	0	0	0	0
156	0	0	0	0	0	0	0	0	0	0	0	0
157	0.0068	0.0090111	0	0	0.005	0.00707107	0	0	0.00916667	0.00840139	0.0155	0.015025
158	0.1739	0.0353808	0.12	0.0254558	0.03	0.0424264	0.066	0.046669	0.1335	0.0259808	0.188167	0.0400385
159	0.0109	0.00901665	0.009	0.0127279	0.0145	0.0148492	0.011	0.0155563	0.00516667	0.00057735	0.0345	0.0286487
160	0	0	0	0	0.025	0.0353553	0	0	0	0	0.01	0.0173205
161	0.0046	0.00630872	0.006	0.00848528	0.108	0.0735391	0.0495	0.0233345	0.00966667	0.00907377	0.0193333	0.0181475
162	0.0151	0.02191	0.036	0.0509117	0.404	0.164049	0.4785	0.210011	0.113	0.0442126	0.0971667	0.0158614
163	0	0	0	0	0.0615	0.0473762	0.0605	0.0777817	0.00633333	0.00678847	0	0
164	0	0	0	0	0	0	0	0	0	0	0	0
165	0.0723	0.0446383	0.036	0.0509117	0.005	0.00707107	0.04675	0.0661145	0.0631667	0.00275379	0.0291667	0.0355117
166	0.417	0.10969	0.315	0.123037	0.0665	0.026163	0.066	0.00777817	0.27	0.0047697	0.2625	0.0835539
167	0.6623	0.0690467	0.582	0.16122	0.2005	0.00636396	0.21175	0.0194454	0.465667	0.0193154	0.475833	0.0963877
168	0.8759	0.0496216	0.828	0.059397	0.5715	0.316077	0.60775	0.198343	0.672167	0.0471814	0.687	0.0710422
169	0.6993	0.0926631	0.63	0.14425	0.2685	0.0799031	0.54725	0.0272236	0.515167	0.01768	0.645833	0.0805052
170	0.6015	0.094103	0.552	0.16122	0.177	0.00989949	0.17325	0.0816708	0.357	0.0329697	0.531333	0.0708684
171	0.1725	0.0469867	0.195	0.0636396	0.2185	0.122329	0.2475	0.0700036	0.128333	0.025992	0.214667	0.0622281
172	0.1047	0.0198765	0.111	0.0721249	0.125	0.0636396	0.10725	0.0116673	0.0713333	0.00938527	0.1345	0.0175143
173	0.0012	0.00268328	0	0	0	0	0	0	0	0	0	0
174	0.003	0.00424264	0.003	0.00424264	0.012	0.0169706	0.02475	0.00388909	0.0055	0.00952628	0	0
175	0.1277	0.0779051	0.195	0.123037	0.792	0.181019	0.92675	0.307238	0.2465	0.103536	0.209333	0.055003
176	0.0315	0.0276993	0.06	0.0848528	0.241	0.0692965	0.2365	0.147785	0.0418333	0.0685973	0.019	0.0212838
177	0.0411	0.019152	0.057	0.0212132	0	0	0.0385	0.0544472	0.0146667	0.0254034	0.005	0.00866025
178	0.1727	0.0292758	0.147	0.0806102	0.0415	0.00919239	0.11825	0.0661145	0.100667	0.0284356	0.0925	0.0363352
179	1.1663	0.0902231	1.05	0.254558	0.5415	0.00919239	0.814	0.0700036	0.760167	0.0852296	0.892167	0.102218
180	0.6822	0.0463608	0.588	0.14425	0.28	0.0282843	0.26675	0.00388909	0.404333	0.0233791	0.4835	0.0812604
181	0.6409	0.114046	0.6	0.135765	0.272	0.0169706	0.28875	0.112784	0.445333	0.0254231	0.532167	0.0964032
182	0.0059	0.0103947	0.009	0.0127279	0.022	0.0311127	0	0	0	0	0	0
183	0.0458	0.0435569	0.063	0.0381838	0.143	0.00989949	0.07425	0.04278	0.03	0.0263676	0.0226667	0.0130128
184	0.0036	0.00536656	0.006	0.00848528	0	0	0	0	0	0	0	0
185	0.0059	0.00735187	0.009	0.0127279	0.0115	0.00494975	0.0165	0	0	0	0	0
186	0.0593	0.0412804	0.06	0.0254558	0.258	0.059397	0.37125	0.120562	0.1085	0.0351568	0.11	0.03995
187	0	0	0	0	0	0	0	0	0	0	0	0
188	0.0131	0.0114039	0.102	0.0678823	0.072	0.101823	0.66825	0.618365	0.0766667	0.0688573	0.153167	0.0395358
189	0.0088	0.00908708	0.021	0.0127279	0.0715	0.0898026	0.04125	0.0583363	0	0	0	0
190	0.028	0.0286007	0.039	0.0551543	0.075	0.106066	0.0935	0.132229	0.0055	0.00952628	0.00583333	0.00600694
191	0.0023	0.00315436	0.018	0.0169706	0.0725	0.0742462	0.0495	0.046669	0	0	0.008	0.0138564
192	0.057	0.0441687	0.09	0.0509117	0.5885	0.249609	0.71775	0.346129	0.1705	0.0739949	0.167	0.0534509
193	0.0091	0.0129054	0.012	0.00848528	0.135	0.0777817	0.1485	0.0700036	0.042	0.025549	0.0465	0.022951
194	0.2676	0.0953273	0.372	0.118794	0.844	0.0226274	1.3035	0.163342	0.525833	0.133956	0.541667	0.144029
195	0.0161	0.010176	0.012	0.0169706	0.046	0.0650538	0.04125	0.0194454	0.0276667	0.00525198	0.046	0.0101489
196	0.0096	0.013813	0.003	0.00424264	0.1095	0.0643467	0.33	0.318905	0	0	0.00183333	0.00317543
197	0.0251	0.0161338	0.012	0.0169706	0.004	0.00565685	0.06875	0.0350018	0.0161667	0.014936	0.0226667	0.0130128
198	0.1799	0.111439	0.132	0.00848528	0.0445	0.000707107	0.20075	0.0194454	0.0936667	0.106171	0.0753333	0.0698665
199	0.6641	0.212775	0.567	0.131522	0.2925	0.0176777	0.29975	0.0972272	0.3745	0.0455549	0.498667	0.0853307
200	0.2216	0.0504051	0.204	0.0509117	0.078	0.00282843	0.044	0.0233345	0.120667	0.0509321	0.161333	0.0221886
201	0.1958	0.06193	0.186	0.0678823	0.1285	0.0233345	0.05775	0.0116673	0.112167	0.0430358	0.1465	0.0294066
202	0.3124	0.139477	0.408	0.0254558	0.673	0.222032	0.7095	0.210011	0.31	0.00739932	0.356833	0.061657
203	0.0249	0.043727	0.006	0.00848528	0	0	0.00825	0.0116673	0.0015	0.00259808	0.004	0.0069282
204	0.0072	0.0103598	0.012	0.0169706	0.0325	0.0459619	0	0	0	0	0.006	0.0103923
205	0.0354	0.0643481	0.09	0.101823	0.0075	0.0106066	0	0	0.0258333	0.0360879	0.0153333	0.0185831
206	0.2109	0.0653972	0.138	0.0763675	0.0345	0.0148492	0.00275	0.00388909	0.0811667	0.0452502	0.143833	0.0246188
207	0.5409	0.134238	0.507	0.106066	0.296	0.0622254	0.28325	0.0116673	0.4085	0.030459	0.496667	0.082203
208	2.9223	0.811326	3.099	0.0296985	2.508	0.186676	2.7225	0.163342	2.46983	0.188336	2.96083	0.485925
209	0.0741	0.125228	0.132	0.152735	0.068	0.0169706	0.1375	0.178898	0.0705	0.0493634	0.089	0.0323574
210	0.0012	0.00268328	0.012	0.0169706	0.0445	0.0289914	0.1485	0.178898	0.0015	0.00259808	0.00966667	0.0126623
211	0.1705	0.0711047	0.234	0.110309	0.0765	0.0685894	0.14025	0.151674	0.067	0.0135277	0.044	0.004
212	1.116	0.192187	0.921	0.165463	0.5165	0.0120208	0.47025	0.167231	0.761167	0.110039	0.768667	0.0995507
213	1.0031	0.113985	0.879	0.00424264	0.461	0.182434	1.85625	0.190565	0.799667	0.190903	0.776	0.131286
214	0.5593	0.0987526	0.522	0.0169706	0.39	0.155563	0.28325	0.0583363	0.470667	0.0593492	0.502167	0.0448618
215	0.6113	0.110252	0.552	0.00848528	0.478	0.115966	0.495	0.163342	0.514333	0.0951214	0.581	0.0697352
216	0.0114	0.0116962	0.018	0.0169706	0.084	0.0226274	0.18975	0.112784	0.018	0.0206216	0.0288333	0.0365935
217	0.029	0.0220142	0.279	0.326683	0.334	0.149907	0.5555	0.25668	0.0741667	0.0215426	0.0995	0.0387524
218	0	0	0	0	0	0	0	0	0	0	0	0
219	0	0	0	0	0	0	0	0	0	0	0	0
220	0	0	0	0	0	0	0	0	0	0	0	0
221	0.0186	0.0212291	0.066	0.0933381	0.075	0.106066	0.32175	0.338351	0.018	0.0155885	0.100667	0.14677
222	0.0062	0.00965401	0	0	0	0	0.077	0	0.0225	0.0206216	0.012	0.0207846
223	0.0072	0.00760428	0	0	0	0	0.04675	0.0583363	0.011	0.0190526	0.0268333	0.0233041
224	0.0163	0.0242064	0.078	0.110309	0	0	0.3135	0.365574	0.0971667	0.0725678	0.0411667	0.0477397
225	0.0144	0.0116962	0.012	0.00848528	0.037	0.046669	0.0385	0.046669	0.0225	0.0315	0.00983333	0.0125731
226	0.0309	0.0539541	0.18	0.220617	0.252	0.350725	0.34375	0.346129	0.0216667	0.0243225	0.016	0.0277128
227	0.0276	0.0326332	0.051	0.0381838	0.098	0.115966	0.05775	0.0661145	0.00933333	0.0040104	0.0156667	0.022942
228	0.098	0.0634311	0.192	0.152735	0.158	0.200818	0.30525	0.175009	0.0625	0.00377492	0.0688333	0.0600507
229	0.2208	0.101765	0.336	0.101823	0.2615	0.245366	0.5225	0.124451	0.174667	0.0147676	0.213167	0.0637698
230	0.1948	0.097576	0.294	0.0509117	0.2465	0.252437	0.95975	0.439467	0.131	0.0405093	0.148	0.0566304
231	0.0228	0.0382779	0.042	0.0169706	0.032	0.0113137	0.099	0.0855599	0.016	0.00229129	0.0235	0.0316109
232	0.106	0.0700259	0.051	0.0381838	0	0	0.13475	0.0272236	0.0366667	0.0322271	0.0371667	0.0428262
233	0.6851	0.143268	0.597	0.241831	0.323	0.0749533	0.4345	0.140007	0.5545	0.0125797	0.732667	0.124279
234	0.3498	0.0873575	0.375	0.0806102	0.3095	0.0487904	0.33825	0.105005	0.3585	0.0170367	0.472333	0.114019
235	0.2194	0.0586828	0.177	0.0890955	0.1145	0.013435	0.3355	0.108894	0.176333	0.012897	0.225833	0.0557547
236	0.3056	0.0786157	0.246	0.16122	0.153	0.0325269	0.396	0.0855599	0.275333	0.0102754	0.361167	0.0788199
237	0.159	0.0769765	0.114	0.118794	0.122	0.0876812	0.2805	0.0155563	0.154	0.00952628	0.203333	0.0486038
238	0.429	0.242944	0.336	0.0763675	0.1855	0.154856	1.0945	0.163342	0.433667	0.20439	0.390833	0.286693
239	0.4436	0.0863535	0.432	0.178191	0.2645	0.0275772	0.45375	0.120562	0.521333	0.0451396	0.660167	0.15325
240	0.0154	0.00950921	0.024	0.00848528	0.016	0.0226274	0.04125	0.00388909	0.0133333	0.0117189	0.0263333	0.0192959
241	0.0981	0.134338	0.021	0.0296985	0	0	0.066	0.0933381	0.0105	0.0181865	0.002	0.0034641
242	0.0018	0.00246475	0	0	0.017	0.0183848	0.04675	0.0505581	0.016	0.00676387	0.00933333	0.0090185
243	0.0192	0.0207684	0.096	0.135765	0.1275	0.180312	0.242	0.287792	0.016	0.015756	0.00166667	0.00288675
244	0.006	0.0134164	0.033	0.046669	0.0325	0.0459619	0.132	0.17112	0.00783333	0.00202073	0.00166667	0.00288675
245	0.0011	0.00245967	0	0	0	0	0.0275	0.0311127	0	0	0	0
246	0	0	0	0	0	0	0.27775	0.229456	0.0873333	0.0492375	0.0176667	0.0166233
247	0.0283	0.0493655	0.168	0.237588	0.1575	0.222739	0.42625	0.353907	0.111	0.0170367	0.0521667	0.0456791
248	0.0073	0.00672309	0.048	0.0678823	0.0425	0.0601041	0.17875	0.182787	0.0696667	0.025992	0.0265	0.0249349
249	0.0018	0.00402492	0.015	0.0212132	0.0225	0.0318198	0.2255	0.233345	0.0641667	0.0302916	0.0123333	0.0112398
250	0.0437	0.0311681	0.036	0.00848528	0.01	0.0141421	0.077	0.0622254	0.0443333	0.00843109	0.0298333	0.0218079
251	0.1418	0.0552003	0.12	0.0509117	0.0465	0.026163	0.16225	0.136118	0.106833	0.00493288	0.127	0.0348281
252	0.1257	0.0167504	0.102	0.0763675	0.01	0.0141421	0.2145	0.217789	0.0848333	0.0204349	0.093	0.0234307
253	0.0303	0.0292096	0.012	0.0169706	0.01	0.0141421	0.07975	0.04278	0.0413333	0.00718215	0.0358333	0.0123322
254	0	0	0	0	0	0	0.077	0.0777817	0	0	0	0
255	0	0	0	0	0	0	0	0	0	0	0	0
256	0.0084	0.018783	0.066	0.0933381	0.01	0.0141421	0.12925	0.182787	0	0	0	0
257	0	0	0.069	0.0975807	0.015	0.0212132	0.18425	0.260569	0.00966667	0.00907377	0	0
258	0.05	0.0727599	0.06	0.0848528	0	0	0.09625	0.136118	0.0183333	0.0113395	0.0151667	0.0216814
259	0.0602	0.0438671	0.066	0.0509117	0.0245	0.0289914	0.1045	0.101116	0.0618333	0.00633114	0.0428333	0.0451562
260	0.0544	0.0546871	0.048	0.0424264	0.0585	0.0657609	0.06875	0.0738927	0.0361667	0.00750555	0.0296667	0.0225019
261	0.0855	0.0615914	0.096	0.0678823	0.052	0.0678823	0.11825	0.089449	0.0823333	0.0115578	0.0621667	0.0270386
262	0.039	0.0221726	0.039	0.0296985	0.021	0.0127279	0.0715	0.0700036	0.0316667	0.00425245	0.029	0.00655744
263	0.0119	0.0153476	0.015	0.0212132	0.015	0.0212132	0.055	0.0777817	0.0145	0.00482183	0.00333333	0.0057735
264	0	0	0.015	0.0212132	0	0	0.1595	0.155563	0.0163333	0.0143643	0.00516667	0.00500833
265	0.0172	0.0277435	0.126	0.178191	0.1125	0.159099	0.2145	0.217789	0.0186667	0.0111841	0.00666667	0.011547
266	0.0048	0.0107331	0.174	0.246073	0.185	0.26163	0.36575	0.330572	0.0198333	0.0132035	0.005	0.00866025
267	0.0418	0.0622742	0.207	0.292742	0.135	0.190919	0.29425	0.291682	0.0376667	0.0142858	0.0118333	0.0159713
268	0.0878	0.0588628	0.087	0.123037	0.015	0.0212132	0.11275	0.143896	0.0663333	0.0166908	0.0695	0.0178955
269	0.1392	0.0301198	0.192	0.16122	0.006	0.00848528	0.54725	0.47058	0.109	0.0342162	0.111333	0.0386954
270	0.1454	0.0549607	0.183	0.173948	0.0695	0.092631	0.19525	0.190565	0.1095	0.0113248	0.125167	0.0427502
271	0.1126	0.0160055	0.123	0.0636396	0.0375	0.00353553	0.1485	0.0933381	0.1065	0.0093675	0.1215	0.0397712
272	0.0332	0.0195243	0.087	0.123037	0.035	0.0494975	0.1045	0.132229	0.0361667	0.0117189	0.0353333	0.0245017
273	0.0027	0.00603738	0	0	0	0	0.0165	0.0233345	0.0015	0.00259808	0.00766667	0.00929157
274	0.0027	0.00402492	0.018	0.0254558	0	0	0.0715	0.101116	0.00183333	0.00317543	0.006	0.0103923
275	0.1124	0.0490591	0.15	0.110309	0.06	0.0848528	0.17875	0.167231	0.056	0.0255588	0.115333	0.0345302
276	0.4426	0.0873337	0.426	0.0848528	0.2065	0.00212132	0.35475	0.00388909	0.356167	0.0440804	0.496167	0.108483
277	0.2174	0.136517	0.375	0.233345	0.004	0.00565685	0.47025	0.377241	0.304	0.131679	0.285167	0.167817
278	0.2296	0.268855	1.005	1.21764	0.7295	0.912875	1.15775	1.10061	0.153167	0.0390587	0.198167	0.0899755
279	0.1431	0.0847971	0.276	0.271529	0.227	0.287085	0.2915	0.295571	0.104667	0.018482	0.134333	0.0376873
280	0.1428	0.111805	0.408	0.483661	0.3165	0.436285	0.50325	0.587252	0.115167	0.0487553	0.123333	0.0547205
281	0.1207	0.0903421	0.213	0.241831	0.151	0.196576	0.21175	0.245012	0.0886667	0.0246644	0.1145	0.0454175
282	0.1388	0.0660583	0.231	0.216375	0.1755	0.197283	0.209	0.178898	0.119167	0.025992	0.134667	0.0344287
283	0.1451	0.0624083	0.18	0.14425	0.1065	0.111016	0.132	0.116673	0.108	0.019615	0.1255	0.0317293
284	0.0962	0.0277772	0.093	0.0296985	0.049	0.00141421	0.07425	0.00388909	0.0926667	0.00678847	0.105333	0.0346747
285	0.03	0.0241635	0.078	0.110309	0.02	0.0282843	0.11	0.155563	0.0238333	0.00693421	0.0343333	0.0329292
286	0.0578	0.0679638	0.387	0.547301	0.2625	0.371231	0.3685	0.521138	0.0461667	0.0114054	0.0858333	0.0713168
287	0.0156	0.0104247	0.021	0.0296985	0	0	0.01925	0.0272236	0.0331667	0.00665833	0.038	0.0144222
288	0.0316	0.00627893	0.039	0.0212132	0.029	0.0296985	0.06875	0.0583363	0.0465	0.00519615	0.0535	0.017022
289	0.1897	0.0300595	0.177	0.0212132	0.073	0.0523259	0.21175	0.120562	0.150667	0.00797392	0.196667	0.0463609
290	0.2283	0.0402828	0.246	0.00848528	0.1425	0.0601041	0.20625	0.0505581	0.207667	0.00464579	0.265167	0.0704846
291	0.0629	0.00659924	0.069	0.0127279	0.0495	0.0360624	0.0935	0.0544472	0.0703333	0.00246644	0.0771667	0.0111393
292	0.0098	0.0105273	0.015	0.00424264	0.004	0.00565685	0.11275	0.0116673	0.0365	0.0116512	0.0335	0.0126194
293	0.0394	0.0343482	0.069	0.0890955	0	0	0.154	0.217789	0.059	0.0394113	0.0493333	0.0387857
294	0.0336	0.0220607	0.042	0.00848528	0.02	0.0282843	0.11	0.101116	0.0651667	0.014092	0.0653333	0.0270247
295	0.1156	0.0935911	0.249	0.284257	0	0	0.462	0.443356	0.211333	0.0789182	0.139833	0.120292
296	0.114	0.0786607	0.141	0.0975807	0.115	0.0494975	0.14575	0.143896	0.108333	0.0117296	0.117667	0.0234592
297	0.133	0.146714	0.348	0.492146	0	0	0.44825	0.532805	0.202667	0.162624	0.141	0.149067
298	0.106	0.0598634	0.129	0.0551543	0.078	0.0311127	0.14025	0.0816708	0.108333	0.00752219	0.115833	0.0257504
299	0.1416	0.0208549	0.153	0.0636396	0.124	0.135765	0.1705	0.101116	0.119333	0.0158929	0.12	0.0549909
300	0.5118	0.120857	0.57	0.0933381	0.499	0.128693	0.5995	0.132229	0.467333	0.170206	0.505667	0.208663
301	0.5218	0.0884545	0.642	0.152735	0.4725	0.0459619	0.451	0.116673	0.588833	0.0609597	0.636833	0.0585925
302	0.3639	0.0572521	0.297	0.0127279	0.4285	0.19304	0.31075	0.0350018	0.387667	0.061657	0.458667	0.0775005
303	0.533	0.151656	0.483	0.106066	0.462	0.195161	0.53075	0.0738927	0.525333	0.27739	0.548167	0.311511
304	0.6433	0.139377	0.525	0.046669	0.599	0.185262	0.48675	0.120562	0.619833	0.122467	0.7905	0.138285
305	0.3375	0.0802114	0.336	0.0254558	0.43	0.0707107	0.42625	0.159453	0.426167	0.0411167	0.499333	0.0300888
306	0.0419	0.0407636	0.054	0.0509117	0.0375	0.00353553	0.06875	0.0350018	0.0716667	0.0220019	0.049	0.0153948
307	0.0018	0.00402492	0.156	0.220617	0.1175	0.16617	0.21175	0.245012	0.0126667	0.00144338	0	0
308	0.0018	0.00402492	0.006	0.00848528	0.0075	0.0106066	0.07975	0.112784	0.0015	0.00259808	0	0
309	0.0266	0.0280031	0.027	0.0381838	0.01	0.0141421	0.06875	0.0116673	0.0481667	0.0253837	0.0295	0.0217773
310	0.0319	0.0311537	0.018	0.0254558	0	0	0.05225	0.0194454	0.0298333	0.0256629	0.0236667	0.0109697
311	0.1616	0.113286	0.123	0.0806102	0.03	0.0424264	0.28325	0.0350018	0.180833	0.0514595	0.1465	0.0725414
312	0.2255	0.0562361	0.297	0.114551	0.18	0.0848528	0.2695	0.0933381	0.250833	0.051784	0.272667	0.0494099
313	0.2458	0.0699514	0.207	0.00424264	0.1335	0.0586899	0.17875	0.0583363	0.251833	0.0236238	0.286667	0.0523864
314	0.0691	0.040035	0.054	0.0339411	0.0575	0.0247487	0.0825	0.0233345	0.114333	0.0219678	0.1205	0.0237224
315	0.0571	0.0300133	0.024	0.0339411	0.0615	0.0190919	0.03575	0.0350018	0.0751667	0.00275379	0.0866667	0.0221209
316	0.0973	0.0260135	0.06	0.0678823	0.0755	0.000707107	0.07425	0.0194454	0.1005	0.00259808	0.12	0.028
317	0.1914	0.0650955	0.201	0.0975807	0.099	0.0127279	0.1265	0.0777817	0.166667	0.0080829	0.211	0.0496689
318	0.3724	0.403188	0.456	0.432749	0.198	0.195161	0.38225	0.447245	0.189	0.0155885	0.2415	0.0545183
319	0.0054	0.00975577	0	0	0.025	0.0353553	0.06325	0.089449	0.0108333	0.00644851	0.0138333	0.0193929
320	0	0	0.015	0.0212132	0.0425	0.0601041	0.1155	0.101116	0.00633333	0.00678847	0.004	0.0069282
321	0	0	0	0	0.0025	0.00353553	0.03025	0.0272236	0	0	0	0
322	0.0018	0.00402492	0	0	0.005	0.00707107	0.01375	0.0194454	0.0015	0.00259808	0.00166667	0.00288675
323	0.0027	0.00603738	0	0	0.0075	0.0106066	0.01375	0.0194454	0.00733333	0.0127017	0	0
324	0.0054	0.0120748	0.03	0.0424264	0.006	0.00848528	0.0935	0.0855599	0.0145	0.0136107	0.00183333	0.00317543
325	0.1374	0.03003	0.261	0.173948	0.2045	0.170413	0.2255	0.155563	0.146	0.0217025	0.168	0.0370405
326	0.035	0.0249975	0.021	0.0296985	0.02	0.0282843	0.0275	0.00777817	0.0441667	0.0195533	0.047	0.0236432
327	0.0608	0.0228271	0.051	0.0721249	0.0785	0.0190919	0.0605	0.00777817	0.0628333	0.0117189	0.0933333	0.039145
328	0.2122	0.0873002	0.123	0.131522	0.0795	0.0346482	0.0825	0.0233345	0.113167	0.0439782	0.15	0.0706824
329	0.2145	0.0495454	0.231	0.046669	0.2105	0.0360624	0.209	0.0622254	0.222	0.03317	0.269333	0.0406735
330	0.2235	0.0515922	0.213	0.046669	0.1325	0.0106066	0.14575	0.0583363	0.187	0.031261	0.255667	0.0508363
331	0	0	0.111	0.156978	0.085	0.0919239	0.2255	0.225567	0.003	0.00519615	0.0176667	0.0263881
332	0.0027	0.00603738	0	0	0	0	0	0	0	0	0	0
333	0.0036	0.00804984	0	0	0	0	0.01925	0.0272236	0.0015	0.00259808	0	0
334	0.0072	0.0160997	0.099	0.140007	0.0375	0.053033	0.099	0.0933381	0.0075	0.00687386	0	0
335	0.0036	0.00804984	0	0	0	0	0.01375	0.0194454	0	0	0	0
336	0.0045	0.0100623	0	0	0	0	0	0	0.0015	0.00259808	0	0
337	0.2422	0.0330938	0.213	0.0721249	0.0725	0.0671751	0.20625	0.0350018	0.2355	0.0207846	0.249	0.0311929
338	0.2498	0.110226	0.129	0.00424264	0	0	0.20075	0.0738927	0.173833	0.0585328	0.226	0.0647148
339	0.0498	0.0220301	0.027	0.0381838	0.01	0.0141421	0.044	0.0233345	0.061	0.006245	0.0681667	0.0137143
340	0.0187	0.0122096	0.009	0.0127279	0.025	0.00707107	0.03575	0.0194454	0.0245	0.0134443	0.0173333	0.0155349
341	0.1374	0.203798	0	0	0	0	0.055	0.0777817	0	0	0	0
342	0.045	0.038841	0.042	0.0339411	0.0775	0.0247487	0.0825	0.00777817	0.0576667	0.00332916	0.0605	0.0112583
343	0.3446	0.0557667	0.708	0.517602	0.466	0.35921	0.5775	0.311127	0.265667	0.00925113	0.321	0.0812219
344	0.0947	0.0359194	0.102	0.0254558	0.1015	0.0190919	0.11275	0.00388909	0.106833	0.00922406	0.136833	0.0281617
345	0.0549	0.0416314	0.03	0.0169706	0.025	0.0353553	0.04125	0.0583363	0.0196667	0.0171489	0.0295	0.0377194
346	0.0039	0.00596238	0	0	0.017	0.0183848	0.00275	0.00388909	0.0015	0.00259808	0.002	0.0034641
347	0.0919	0.0362447	0.09	0.0339411	0.083	0.00989949	0.088	0.0155563	0.1005	0.00259808	0.1155	0.0222542
348	0.0819	0.0527842	0.045	0.0212132	0.338	0.059397	0.0715	0.0311127	0.308	0.149717	0.215167	0.218804
349	0.1257	0.015015	0.129	0.0212132	0.1065	0.00212132	0.12375	0.00388909	0.145167	0.0114054	0.168167	0.0278852
350	0	0	0	0	0	0	0.00275	0.00388909	0	0	0	0
351	0	0	0	0	0	0	0.00275	0.00388909	0	0	0	0
352	0	0	0	0	0	0	0.00825	0.0116673	0	0	0	0
353	0	0	0	0	0	0	0.0055	0.00777817	0	0	0	0
354	0	0	0	0	0	0	0.06875	0.0583363	0.0015	0.00259808	0.013	0.0121244
355	0	0	0	0	0	0	0	0	0	0	0	0
356	0.0177	0.0110431	0.033	0.046669	0	0	0.06325	0.0816708	0.016	0.00229129	0.0168333	0.0123525
357	0.0946	0.0186661	0.078	0.0254558	0.019	0.0127279	0.10725	0.0116673	0.0785	0.00567891	0.0905	0.0258988
358	0.0114	0.0106384	0.006	0.00848528	0	0	0.02475	0.0350018	0.00183333	0.00317543	0	0
359	0.2156	0.0599035	0.261	0.0381838	0.1515	0.0898026	0.16775	0.00388909	0.1645	0.00229129	0.198167	0.0325282
360	0.272	0.0412538	0.213	0.0127279	0.1665	0.0544472	0.14575	0.0661145	0.215333	0.0273145	0.279667	0.044411
361	0.7856	0.137023	0.648	0.110309	0.429	0.0579828	0.53625	0.089449	0.771667	0.0415762	0.852	0.0627455
362	0.1812	0.0290745	0.132	0.059397	0.107	0.00424264	0.1265	0.0233345	0.170167	0.0285365	0.207833	0.0526886
363	0.0314	0.0176968	0.012	0.0169706	0.0345	0.0148492	0.03025	0.0194454	0.022	0.00526783	0.0293333	0.00702377
364	0.0074	0.00810401	0	0	0.0175	0.0247487	0.00275	0.00388909	0.0015	0.00259808	0.00733333	0.0064291
365	0	0	0	0	0	0	0	0	0	0	0	0
366	0	0	0	0	0	0	0.044	0.046669	0	0	0	0
367	0	0	0	0	0	0	0	0	0	0	0	0
368	0.1804	0.0279092	0.093	0.0806102	0.024	0.0339411	0.11275	0.0972272	0.162333	0.0115362	0.185	0.0519711
369	0.0222	0.0288804	0.024	0.0339411	0.012	0.0169706	0.033	0.046669	0.0175	0.00458258	0.012	0.01253
370	0	0	0	0	0	0	0	0	0	0	0	0
371	0.0009	0.00201246	0	0	0.0125	0.0176777	0.01375	0.0194454	0	0	0	0
372	0.0042	0.00584808	0	0	0	0	0	0	0	0	0	0
373	0	0	0	0	0	0	0	0	0	0	0	0
374	0.0011	0.00245967	0	0	0	0	0	0	0	0	0	0
375	0.002	0.00276134	0	0	0	0	0.04675	0.0350018	0	0	0	0
376	0	0	0.159	0.22486	0.071	0.0834386	0.451	0.248902	0.0401667	0.0205203	0.0193333	0.0172143
377	0.0173	0.0173695	0.015	0.0212132	0	0	0.00825	0.00388909	0.0261667	0.0310658	0.0198333	0.0261741
378	0.3123	0.0529523	0.309	0.0296985	0.151	0.086267	0.22275	0.136118	0.300333	0.0482295	0.385333	0.010504
379	0.4758	0.116012	0.396	0.30547	0.19	0.268701	0.374	0.443356	0.494	0.0764313	0.643833	0.076355
380	1.2993	0.629493	1.155	0.436992	0.194	0.274357	7.33425	2.77292	1.26183	0.675782	1.249	0.750674
381	0.8805	0.138261	0.804	0.0933381	0.6355	0.142128	0.78925	0.283903	0.834667	0.115765	0.906167	0.093234
382	0.9999	0.245367	0.921	0.0806102	0.3975	0.144957	2.068	0.295571	0.808167	0.0683197	1.0285	0.124365
383	0.5192	0.0739033	0.507	0.0636396	0.336	0.00565685	0.4455	0.101116	0.456833	0.0531445	0.5415	0.0608749
384	0.298	0.0670159	0.261	0.0890955	0.243	0.0183848	0.27775	0.105005	0.287833	0.0240017	0.3285	0.039443
385	0.1197	0.0290551	0.09	0.0169706	0.1315	0.033234	0.10725	0.0272236	0.1135	0.00482183	0.1115	0.0257245
386	0.0451	0.0140996	0.024	0.00848528	0.0605	0.00636396	0.01925	0.0194454	0.045	0.0045	0.0435	0.00687386
387	0.0087	0.012478	0.036	0.0509117	0.03	0.0424264	0.0055	0.00777817	0.0356667	0.0085049	0.0263333	0.0232451
388	0.4643	0.143995	0.309	0.131522	0.146	0.0650538	0.1595	0.132229	0.325833	0.0708737	0.439667	0.0289194
389	0.2722	0.112619	0.417	0.207889	0.2855	0.0982878	0.33275	0.0505581	0.359	0.051534	0.463833	0.0470806
390	0.0018	0.00402492	0	0	0	0	0	0	0	0	0.00183333	0.00317543
391	0.0116	0.0166373	0.009	0.0127279	0	0	0.0275	0.0311127	0.00666667	0.00375278	0.0123333	0.0112398
392	0	0	0.087	0.123037	0	0	0.04125	0.0583363	0	0	0	0
393	0.0011	0.00245967	0.009	0.0127279	0	0	0.02475	0.0350018	0	0	0	0
394	0	0	0.177	0.250316	0.045	0.0636396	0.31075	0.12834	0.0273333	0.0220019	0.0333333	0.0305505
395	0.0144	0.0127544	0.18	0.246073	0.03	0.0424264	0.187	0.0855599	0.0156667	0.00986577	0.0295	0.0217773
396	0.1221	0.0331632	0.369	0.377595	0.0885	0.0799031	0.2585	0.116673	0.0863333	0.00911501	0.122667	0.0409186
397	0.3276	0.0955925	0.555	0.241831	0.037	0.0183848	0.693	0.0388909	0.202667	0.162624	0.193667	0.168435
398	0.2274	0.0718248	0.279	0.0721249	0.138	0.0311127	0.209	0.0233345	0.1685	0.0121244	0.215667	0.0359212
399	0.2007	0.066766	0.231	0.0636396	0.1595	0.0784889	0.198	0.0155563	0.153667	0.00553022	0.197167	0.0331675
400	0.1356	0.0373286	0.096	0.0424264	0.067	0.0608112	0.0605	0.00777817	0.106667	0.0184549	0.118	0.010583
401	0.2009	0.0375606	0.231	0.0806102	0.1825	0.0601041	0.16775	0.00388909	0.171833	0.013326	0.199333	0.03188
402	0.3906	0.0384275	0.327	0.0551543	0.22	0.0282843	0.242	0.0700036	0.3505	0.0270139	0.415833	0.0958962
403	0.5188	0.0436357	0.423	0.00424264	0.2985	0.00919239	0.31625	0.0583363	0.496167	0.053283	0.575167	0.0566488
404	0.2711	0.0453492	0.261	0.0296985	0.1115	0.0799031	0.18975	0.0583363	0.2585	0.0262107	0.2795	0.0207545
405	0.1452	0.0483666	0.141	0.0381838	0.074	0.104652	0.10175	0.0661145	0.138	0.0181865	0.131833	0.0215658
406	0.2664	0.0675883	0.3	0.0339411	0.178	0.110309	0.25575	0.0738927	0.212	0.018755	0.244	0.0121244
407	0.0333	0.0107331	0.033	0.0296985	0.022	0.0311127	0.0055	0.00777817	0.0181667	0.0080829	0.018	0.0052915
408	0.1592	0.060608	0.189	0.0212132	0.024	0.0339411	0.275	0.0388909	0.0821667	0.0738484	0.0833333	0.0777775
409	0.13	0.0472454	0.156	0.0254558	0.1365	0.0162635	0.11275	0.00388909	0.122	0.00866025	0.156667	0.0213854
410	0.362	0.0391456	0.39	0.0169706	0.3	0.0848528	0.27775	0.00388909	0.381667	0.0383873	0.434167	0.0102754
411	0.0162	0.00612985	0.003	0.00424264	0.006	0.00848528	0	0	0.0196667	0.00956992	0.027	0.007
412	0.0049	0.0050547	0	0	0	0	0	0	0.007	0.00852936	0.00183333	0.00317543
413	0.0243	0.0140071	0.021	0.00424264	0.01	0.0141421	0.01925	0.0272236	0.0296667	0.025697	0.0313333	0.0120554
414	0.1041	0.032443	0.204	0.152735	0.122	0.0820244	0.1705	0	0.1115	0.0269305	0.145333	0.081347
415	0.3446	0.0786586	0.342	0.0339411	0.232	0.0113137	0.21725	0.12834	0.309667	0.0630165	0.400333	0.0473533
416	0.7384	0.126786	0.666	0.212132	0.5815	0.0940452	0.49225	0.268347	0.7845	0.114934	0.941167	0.0964162
417	0.7041	0.110429	0.717	0.0721249	0.6355	0.0289914	0.52525	0.229456	0.757167	0.0632106	0.914167	0.167559
418	0.8051	0.23416	0.726	0.118794	0.4205	0.0346482	0.7755	0.357796	0.706833	0.1895	0.718833	0.37699
419	0.1362	0.0615311	0.126	0.0339411	0.104	0.00565685	0.04125	0.04278	0.105333	0.00236291	0.1495	0.0342308
420	0.0364	0.0239776	0.021	0.0296985	0.02	0.0282843	0	0	0.0301667	0.0023094	0.044	0.0101489
421	0.0419	0.0249209	0.024	0.0339411	0.016	0.0226274	0	0	0.0301667	0.005058	0.0358333	0.0161581
422	0.1291	0.0461687	0.048	0.0678823	0.041	0.0438406	0.04125	0.0583363	0.0763333	0.0664254	0.205833	0.0306363
423	0.148	0.0524083	0.192	0.0763675	0.0915	0.0615183	0.077	0	0.1325	0.06245	0.106333	0.0118462
424	0.9339	0.133507	0.852	0.0424264	1.0075	0.0459619	0.6875	0.140007	0.9855	0.105822	1.08767	0.0800271
425	0.0336	0.0243398	0.009	0.00424264	0.0085	0.00494975	0.01375	0.0194454	0.02	0.0121244	0.0345	0.004272
426	0.0154	0.0161918	0	0	0.002	0.00282843	0	0	0.0146667	0.0254034	0.00833333	0.0144338
427	0.1058	0.0613276	0.15	0.0509117	0.103	0.00989949	0.0385	0.0544472	0.111667	0.0977527	0.111	0.093504
428	0.8228	0.0889681	0.882	0.118794	0.729	0.00141421	0.5115	0.334462	0.603	0.402517	0.9835	0.0584102
429	0.8458	0.132643	0.834	0.0848528	0.8365	0.101116	0.4785	0.318905	0.938	0.0862772	0.968	0.170608
430	0.8702	0.156193	0.966	0.0169706	0.938	0.0820244	0.52525	0.2139	1.01667	0.170691	1.2085	0.0669384
431	0.9982	0.134945	0.999	0.0212132	0.93	0.0989949	0.693	0.280014	1.10133	0.206694	1.32483	0.125977
432	0.8596	0.121927	0.789	0.00424264	0.7565	0.072832	0.5225	0.17112	0.942667	0.177915	1.0555	0.0995025
433	0.0516	0.0449324	0.243	0.343654	0.1225	0.173241	0.176	0.194454	0.401667	0.560382	0.0951667	0.0257989
434	0.057	0.0226247	0.018	0.0169706	0.016	0.0226274	0.0165	0.0233345	0.086	0.0473471	0.0801667	0.0335497
435	0.0267	0.00622093	0.018	0.00848528	0.006	0.00848528	0.01375	0.00388909	0.0555	0.018735	0.056	0.008544
436	0.0099	0.0221371	0.036	0.0509117	0	0	0.0825	0.116673	0.0561667	0.00975107	0.0345	0.0418121
437	0.0298	0.0328207	0.084	0.118794	0.03	0.0424264	0.0385	0.0544472	0.035	0.0180831	0.0398333	0.00464579
438	0	0	0.048	0.0678823	0	0	0	0	0.009	0.0155885	0	0
439	0.148	0.268842	0.246	0.30547	0	0	0.5335	0.754483	0.003	0.00519615	0.0466667	0.0568624
440	0.2448	0.0641625	0.333	0.0806102	0.177	0.00989949	0.319	0.280014	0.1855	0.114594	0.317333	0.00832666
441	0.8245	0.164305	0.96	0.237588	0.6125	0.0954594	0.9515	0.731148	0.66	0.350663	1.069	0.0795676
442	0.8668	0.173518	0.945	0.0127279	0.579	0.0438406	1.53725	1.28729	0.900167	0.0958245	1.17133	0.14711
443	0.3088	0.0941651	0.327	0.0636396	0.102	0.0311127	0.60225	0.416132	0.560667	0.235459	0.3855	0.152698
444	0.3483	0.0499457	0.279	0.131522	0.244	0.0622254	0.396	0.373352	0.357167	0.0677944	0.486167	0.0108896
445	0.7184	0.109656	0.588	0.280014	0.636	0.164049	0.45925	0.338351	0.644	0.228677	0.9615	0.0800921
446	0.9016	0.131394	0.813	0.275772	0.644	0.175362	0.73975	0.540583	0.795	0.10709	1.143	0.0640234
447	1.0775	0.629306	1.962	0.347897	0.3655	0.241123	4.356	2.139	1.23583	0.410827	1.06133	0.960263
448	0.6383	0.193628	0.75	0.0339411	0.6605	0.135057	0.5335	0.412243	0.542667	0.204971	0.7785	0.0780689
449	0	0	0	0	0	0	0	0	0	0	0	0
450	0.4352	0.14427	0.537	0.0381838	0.524	0.0905097	0.47025	0.182787	1.74633	2.23468	0.583667	0.0851606
451	0.5773	0.165021	0.732	0.178191	0.717	0.0381838	0.62975	0.229456	0.623167	0.125124	0.771667	0.108187
452	0.8344	0.154984	0.954	0.16122	0.7175	0.0883883	0.95975	0.307238	0.822667	0.0743813	1.05617	0.128583
453	0	0	0	0	0	0	0	0	0	0	0	0
454	0.7194	0.165886	1.278	0.865499	0.949	0.0579828	0.88275	0.089449	0.985167	0.400113	0.948833	0.167613
455	0.5692	0.181413	0.732	0.246073	0.855	0.0353553	0.539	0.186676	0.7235	0.111791	0.785167	0.182519
456	0.7706	0.181029	0.999	0.190919	1.01	0.0141421	0.87725	0.338351	0.8515	0.0990492	1.06017	0.213709
457	0.3537	0.113071	0.453	0.0975807	0.565	0.120208	0.36025	0.0661145	0.585333	0.302421	0.517667	0.0580029
458	0.2497	0.0590059	0.285	0.123037	0.3875	0.236881	0.22275	0.0116673	0.3355	0.0530401	0.353333	0.0291433
459	0.0946	0.0474149	0.072	0.0678823	0.1235	0.129401	0.11825	0.0738927	0.1955	0.0685802	0.1275	0.0565133
460	0.0993	0.0586862	0.054	0.0169706	0.091	0.111723	0.03025	0.04278	0.107833	0.0571781	0.0921667	0.0507551
461	0.1451	0.0428141	0.126	0.0254558	0.135	0.0777817	0.04675	0.00388909	0.1075	0.0927739	0.170833	0.0274241
462	0.3456	0.113568	0.345	0.0212132	0.2905	0.133643	0.27225	0.0116673	0.293	0.171751	0.470167	0.0215078
