# Supplementary material for: Ribosome-dependent conformational flexibility changes and RNA dynamics of IRES domains revealed by differential SHAPE
Source: Sci Rep. 2018 Apr 3;8:5545. doi: 10.1038/s41598-018-23845-x (PMC5882922; doi:10.1038/s41598-018-23845-x)
Supplement: Supplementary file 4 — Dataset 3 [file 41598_2018_23845_MOESM4_ESM.xlsx]

## Sheet: Hoja1
	Free RNA		R		RSW
Nt position	Reactivity mean (n=2)	SD	Reactivity mean (n=3)	SD	Reactivity mean (n=3)	SD
30	0.04625	0.030052	0.184	0.101651	0.0633333	0.0315053
31	0.02025	0.0286378	0	0	0.0055	0.00606218
32	0.027	0.0381838	0.005	0.00866025	0.0215	0.0031225
33	0.09475	0.000353553	0.0276667	0.0240069	0.0443333	0.0261359
34	0.09325	0.0236881	0.0615	0.0285788	0.0668333	0.0534891
35	0.21375	0.143189	0.428833	0.202025	0.203	0.118721
36	0.207	0.0254558	0.164333	0.0400791	0.174167	0.0642968
37	0.2285	0.033234	0.204667	0.0839365	0.208333	0.0610662
38	0.299	0.0155563	0.0808333	0.0371091	0.173833	0.0305464
39	0.31775	0.0738927	0.1675	0.0338194	0.163667	0.0535755
40	0.23325	0.0307591	0.0831667	0.0339497	0.110167	0.0627541
41	0.08875	0.0335876	0.0393333	0.0342977	0.0473333	0.0325628
42	0.01575	0.0222739	0.0186667	0.018037	0.00983333	0.00579511
43	0.051	0.0296985	0.0166667	0.0288675	0.0451667	0.0194444
44	0.018	0.0254558	0.00833333	0.0144338	0.0328333	0.0211798
45	0.10625	0.0548008	0.141333	0.0151767	0.0833333	0.0184481
46	0.0705	0.0148492	0.0458333	0.0425979	0.0815	0.018755
47	0.021	0.00848528	0	0	0.02	0.0139374
48	0.01375	0.0123744	0.012	0.0207846	0.00833333	0.00802081
49	0.00675	0.00954594	0.111333	0.0377536	0.00683333	0.00825126
50	0.02625	0.0053033	0.167667	0.0273191	0.0711667	0.0504884
51	0.119	0.0155563	0.358167	0.10576	0.25	0.0453569
52	1.08325	0.214607	0.495167	0.318241	0.772333	0.353885
53	0.42725	0.102177	0.216167	0.185274	0.4655	0.138328
54	0.50725	0.179959	0.3305	0.302867	0.571667	0.190211
55	0.39475	0.211778	0.276167	0.289165	0.501667	0.143767
56	0.39875	0.104298	0.209167	0.191741	0.415667	0.145273
57	0.04025	0.000353553	0.009	0.0155885	0.0195	0.0181865
58	0.03825	0.00954594	0.0296667	0.0273922	0.0156667	0.00585947
59	0.0895	0.0502046	0.0791667	0.0599131	0.139333	0.196431
60	0	0	0	0	0	0
61	0	0	0	0	0	0
62	0	0	0	0	0	0
63	0.333	0.216375	0.153	0.219902	0.276667	0.159989
64	0.4545	0.64276	0.444667	0.460766	0.675167	0.279693
65	1.01625	0.121976	0.660167	0.436076	0.832333	0.406212
66	1.01175	0.179252	0.649167	0.409438	0.880667	0.394595
67	0.655	0.0282843	0.4015	0.202618	0.436167	0.162604
68	0.11125	0.00176777	0.248333	0.112509	0.0845	0.0840045
69	0.0185	0.0120208	0.0183333	0.0236291	0.0161667	0.0242092
70	0.018	0.0254558	0.00833333	0.0144338	0.0403333	0.0342394
71	0.05375	0.0194454	0.0128333	0.0125133	0.0426667	0.0378065
72	0.16425	0.0413657	0.0246667	0.0352184	0.123167	0.0376109
73	0.30625	0.0194454	0.0328333	0.0456791	0.140333	0.0551936
74	0.3035	0.00919239	0.094	0.0677348	0.172667	0.0596371
75	0.07425	0.105005	0.025	0.0433013	0.0971667	0.0150361
76	0.1565	0.00494975	0.0628333	0.0352006	0.0863333	0.0297335
77	0.09175	0.016617	0.02	0.0264575	0.0578333	0.0379353
78	0.18625	0.104298	0.306167	0.0774537	0.128333	0.0272596
79	0.12525	0.056215	0.129167	0.0310577	0.0711667	0.0239496
80	0.0135	0.0190919	0.00816667	0.0104921	0.00666667	0.011547
81	0.03025	0.0144957	0.0363333	0.0232451	0.0203333	0.0140119
82	0.01575	0.0222739	0.0516667	0.0464579	0.0268333	0.0208946
83	0.1205	0.0558614	0.273167	0.10775	0.101167	0.00825126
84	0.08625	0.0371231	0.0525	0.037333	0.113333	0.0223961
85	0.654	0.135765	0.794833	0.112439	0.628667	0.246869
86	0.2275	0.194454	0.619833	0.28718	0.299	0.177085
87	0.0195	0.0148492	0.105	0.0396863	0.0758333	0.104092
88	0.01175	0.00247487	0.0296667	0.0212211	0.0045	0.00779423
89	0.0695	0.0219203	0.102333	0.0236925	0.0728333	0.0192635
90	0.073	0.0113137	0.0326667	0.0315647	0.0593333	0.0385919
91	0.059	0.00565685	0.123333	0.0388373	0.0838333	0.0410985
92	0.0075	0.0106066	0.00333333	0.0057735	0.00416667	0.0040104
93	0	0	0.003	0.00519615	0.00416667	0.0040104
94	0.05225	0.00388909	0.0408333	0.0218422	0.0633333	0.0318957
95	0.01875	0.0053033	0.0395	0.0258988	0.0263333	0.00894893
96	0.00225	0.00318198	0.00933333	0.0090185	0.00733333	0.00945163
97	0.0045	0.00636396	0.0211667	0.0324281	0.00416667	0.0040104
98	0.06475	0.0215668	0.100167	0.0302503	0.0548333	0.0203981
99	0.0235	0.00494975	0.009	0.0155885	0.00716667	0.00678847
100	0.026	0.00141421	0.0133333	0.023094	0.0193333	0.0132791
101	0.0405	0.00636396	0.0443333	0.022053	0.0381667	0.0156072
102	0.007	0.00282843	0.0336667	0.0275741	0.0226667	0.00925113
103	0	0	0	0	0.00266667	0.0046188
104	0.0215	0.00494975	0.0298333	0.0170318	0.00583333	0.00693421
105	0.03625	0.0194454	0.0335	0.0208986	0.0246667	0.014092
106	0.1215	0.0190919	0.0433333	0.0225462	0.0895	0.0360104
107	0.08575	0.0130815	0.0466667	0.0125831	0.0685	0.0178955
108	0.005	0.00707107	0	0	0.00133333	0.0023094
109	0.005	0.00707107	0.0133333	0.023094	0.0343333	0.0318447
110	0	0	0	0	0	0
111	0	0	0.0183333	0.0160728	0.0113333	0.00986577
112	0.015	0.0212132	0.075	0.03	0.0256667	0.0188171
113	0.0075	0.0106066	0.00666667	0.011547	0.009	0.00779423
114	0.015	0.0212132	0.0198333	0.0305382	0.0468333	0.0176517
115	0	0	0	0	0	0
116	0.03	0.0424264	0.1305	0.0704326	0.0571667	0.0406212
117	0.0575	0.0813173	0.298333	0.145717	0.128833	0.0518901
118	0	0	0.0296667	0.0307463	0.0296667	0.0438216
119	0.00225	0.00318198	0.0133333	0.023094	0.0191667	0.0225407
120	0.06775	0.0385373	0.19	0.0804674	0.104	0.0242487
121	0	0	0.005	0.00866025	0.0228333	0.0163733
122	0.015	0.0212132	0.0266667	0.0275379	0.0191667	0.0265722
123	0.005	0.00707107	0.00833333	0.0144338	0.0075	0.0129904
124	0	0	0	0	0.0015	0.00259808
125	0.0025	0.00353553	0.0133333	0.023094	0.0075	0.0129904
126	0.00725	0.00388909	0.0116667	0.0202073	0.009	0.0119059
127	0	0	0.0133333	0.023094	0.0075	0.0129904
128	0	0	0.01	0.0173205	0.0045	0.00779423
129	0.007	0.00282843	0.0116667	0.0202073	0.0045	0.0045
130	0.033	0.00424264	0.00166667	0.00288675	0.0325	0.015025
131	0.15175	0.131875	0.437167	0.216775	0.162167	0.0816369
132	0.0125	0.0176777	0.1025	0.164564	0.0255	0.040333
133	0.0325	0.0459619	0.291167	0.344182	0.0323333	0.0282194
134	0.0025	0.00353553	0.147667	0.238655	0.00266667	0.0046188
135	0.015	0.0212132	0.023	0.0131149	0.0166667	0.0132791
136	0.099	0.114551	0.318	0.115117	0.112667	0.0394028
137	0.00225	0.00318198	0.006	0.0103923	0.0138333	0.014003
138	0.0145	0.00777817	0.0138333	0.0160961	0.069	0.0970721
139	0	0	0	0	0	0
140	0.0885	0.0233345	0.0166667	0.0288675	0.145333	0.127336
141	0	0	0	0	0	0
142	0.11025	0.0350018	0.01	0.0173205	0.117167	0.0901004
143	0.12825	0.181373	0.0848333	0.10697	0.246167	0.0941466
144	0.412	0.124451	0.176333	0.0777196	0.270667	0.096241
145	0.15475	0.148846	0.215667	0.159425	0.138333	0.139515
146	0.077	0.0325269	0.0565	0.0498924	0.0626667	0.0475561
147	0.5065	0.118087	0.196	0.12573	0.346333	0.172702
148	0.10025	0.0208597	0.0486667	0.0228108	0.0523333	0.0115902
149	0.069	0.00848528	0.0293333	0.0222785	0.0285	0.0255881
150	0	0	0.019	0.0165227	0.0373333	0.0646632
151	0	0	0	0	0	0
152	0	0	0.00316667	0.00275379	0.0378333	0.0542594
153	0	0	0.00166667	0.00288675	0	0
154	0	0	0.041	0.0212838	0.0146667	0.0189033
155	0	0	0	0	0.009	0.009
156	0	0	0	0	0.0045	0.00779423
157	0	0	0	0	0.0183333	0.0122916
158	0.26475	0.049851	0.146333	0.155388	0.2335	0.140779
159	0.0025	0.00353553	0.00966667	0.0100167	0.0468333	0.0163274
160	0	0	0.0205	0.0177694	0.0015	0.00259808
161	0.0075	0.0106066	0.0828333	0.0746765	0.027	0.0155885
162	0.05	0.0707107	0.314167	0.242337	0.0938333	0.0688955
163	0	0	0.0376667	0.0457857	0.0165	0.0181865
164	0	0	0.00666667	0.011547	0	0
165	0.07025	0.0420729	0.0266667	0.0378594	0.0516667	0.0496421
166	0.3745	0.135057	0.0438333	0.0146316	0.169333	0.0733576
167	0.52775	0.116319	0.1325	0.0330719	0.336667	0.120476
168	0.55325	0.10147	0.433667	0.107519	0.468667	0.108339
169	0.45825	0.0307591	0.194667	0.117857	0.367333	0.108382
170	0.2435	0.0120208	0.136667	0.120035	0.220833	0.104669
171	0.0135	0.0190919	0.158667	0.139159	0.0571667	0.0393838
172	0.009	0.0127279	0.0996667	0.0949228	0.027	0.0357176
173	0.02	0.0282843	0	0	0.009	0.0155885
174	0	0	0.00333333	0.0057735	0.0133333	0.023094
175	0.1375	0.194454	0.569667	0.353129	0.202167	0.13
176	0.0525	0.0742462	0.242667	0.178399	0.0798333	0.0486938
177	0.01	0.0141421	0.0166667	0.0288675	0.0158333	0.00225462
178	0.094	0.0438406	0.02	0.0173205	0.0828333	0.0251214
179	0.67725	0.130461	0.295167	0.170191	0.646	0.177008
180	0.513	0.101823	0.247667	0.111114	0.363333	0.104224
181	0.56575	0.0555079	0.233333	0.0877971	0.4	0.150646
182	0	0	0	0	0.00433333	0.00450925
183	0.04725	0.0604576	0.105167	0.0314258	0.0115	0.0112583
184	0.02	0.0282843	0.01	0.0132288	0.009	0.0155885
185	0.005	0.00707107	0.00983333	0.013326	0.0085	0.00377492
186	0.03475	0.04278	0.216167	0.144764	0.130833	0.131532
187	0	0	0	0	0	0
188	0	0	0.0475	0.0582559	0.174333	0.249392
189	0	0	0.0225	0.0389711	0.0075	0.0129904
190	0	0	0.033	0.0571577	0	0
191	0.02	0.0282843	0.0556667	0.0495614	0.0015	0.00259808
192	0.0175	0.0247487	0.446833	0.296138	0.118	0.11421
193	0.0125	0.0176777	0.130333	0.101318	0.0518333	0.0635026
194	0.34	0.226274	1.02117	0.481003	0.487667	0.200954
195	0.0525	0.0742462	0.103167	0.129644	0.065	0.0892006
196	0.105	0.148492	0.2335	0.267263	0.0258333	0.0337355
197	0.0325	0.0459619	0.0475	0.0637868	0.003	0.00519615
198	0.04275	0.0604576	0.05	0.0526783	0.0643333	0.053966
199	0.471	0.118794	0.218	0.118773	0.283167	0.14618
200	0.19925	0.0717713	0.0733333	0.080829	0.0915	0.0844674
201	0.201	0.0551543	0.0853333	0.0471734	0.119667	0.0661444
202	0.294	0.199404	0.529833	0.172967	0.25	0.0535467
203	0.02	0.0282843	0.0233333	0.0225462	0.0273333	0.0330051
204	0	0	0	0	0.003	0.00519615
205	0.0045	0.00636396	0.00833333	0.0144338	0.0165	0.0285788
206	0.0145	0.00777817	0.0188333	0.0112509	0.0398333	0.0445879
207	0.68375	0.171473	0.320833	0.108118	0.447	0.104312
208	1.798	0.264458	1.166	0.183475	1.53633	0.129596
209	0.051	0.0339411	0.0363333	0.0280238	0.151167	0.163579
210	0.0175	0.0247487	0.0623333	0.0581062	0	0
211	0.00225	0.00318198	0.0433333	0.0225462	0	0
212	0.743	0.0820244	0.408833	0.204809	0.654167	0.259013
213	0.243	0.343654	0.243833	0.220724	0.426667	0.0748487
214	0.52	0.0919239	0.391667	0.164798	0.4895	0.136774
215	0.27225	0.38502	0.414167	0.360038	0.488833	0.0834181
216	0	0	0.111833	0.0408361	0.0446667	0.0355012
217	0	0	0.236333	0.154484	0.0711667	0.0841195
218	0	0	0	0	0	0
219	0	0	0	0	0	0
220	0	0	0	0	0	0
221	0.0325	0.0459619	0.184333	0.217776	0.105	0.181865
222	0.0575	0.0813173	0.113333	0.196299	0.0495	0.0857365
223	0.0125	0.0176777	0.01	0.0173205	0.0015	0.00259808
224	0	0	0	0	0.00666667	0.011547
225	0.025	0.0353553	0.0533333	0.0431084	0.0015	0.00259808
226	0	0	0.123	0.0747462	0.015	0.018735
227	0.03	0.0424264	0.113333	0.0728583	0.0111667	0.00797392
228	0.0175	0.0247487	0.157167	0.0719658	0.054	0.054
229	0.2365	0.118087	0.266833	0.10775	0.149833	0.0316557
230	0.0985	0.0374767	0.162167	0.0632185	0.0796667	0.0719745
231	0.06625	0.0618718	0.0221667	0.0192765	0.0366667	0.0173373
232	0	0	0.0105	0.0181865	0.0203333	0.00375278
233	0.69875	0.192687	0.3915	0.0690779	0.560167	0.0949899
234	0.388	0.0523259	0.269833	0.0377171	0.314833	0.0871813
235	0.106	0.0155563	0.119	0.0565066	0.124333	0.0731733
236	0.1715	0.026163	0.124167	0.0298259	0.136667	0.0609802
237	0.03375	0.0477297	0.180667	0.0896735	0.08	0.0219602
238	0.03825	0.0540937	0.1495	0.133072	0.154833	0.127336
239	0.637	0.18809	0.3105	0.0358574	0.483333	0.0521664
240	0.032	0.0325269	0.0153333	0.0185831	0.0315	0.0368341
241	0	0	0.006	0.0103923	0.003	0.00519615
242	0.0465	0.0403051	0.0511667	0.0282238	0.0165	0.0212662
243	0	0	0.0463333	0.0430155	0.0136667	0.0165025
244	0.0125	0.0176777	0.075	0.0563471	0.0113333	0.00986577
245	0.01	0.0141421	0.00166667	0.00288675	0.0015	0.00259808
246	0	0	0.0366667	0.0635085	0.0196667	0.0172143
247	0.03	0.0424264	0.1155	0.164464	0.0413333	0.0442418
248	0.03475	0.04278	0.0601667	0.0623705	0.028	0.02498
249	0.0125	0.0176777	0.0333333	0.057735	0.024	0.0207846
250	0.07075	0.0555079	0.0438333	0.0365935	0.0476667	0.00954376
251	0.15125	0.0548008	0.079	0.0233024	0.105167	0.0607584
252	0.02475	0.0350018	0.0271667	0.0252801	0.0395	0.0342162
253	0.05875	0.0512652	0.034	0.0185203	0.0205	0.0076974
254	0.0025	0.00353553	0	0	0.0045	0.00779423
255	0	0	0	0	0	0
256	0.0125	0.0176777	0.02	0.0229129	0.0205	0.0247538
257	0	0	0	0	0.0205	0.0247538
258	0.0895	0.0502046	0.0116667	0.0202073	0.0273333	0.0330051
259	0.12125	0.076014	0.0373333	0.038553	0.0575	0.0415241
260	0.073	0.0523259	0.0443333	0.038553	0.0265	0.018755
261	0.07775	0.0526795	0.0488333	0.0313302	0.0383333	0.0179536
262	0.02375	0.00176777	0.0153333	0.0185831	0.012	0.0207846
263	0.02	0.0282843	0.032	0.0301993	0.004	0.0069282
264	0	0	0	0	0.0015	0.00259808
265	0.0425	0.0601041	0.061	0.0905152	0.00983333	0.00860717
266	0.0225	0.0318198	0.0863333	0.141811	0	0
267	0.05	0.0707107	0.0766667	0.128485	0.006	0.0103923
268	0.09925	0.0576292	0.0133333	0.0189297	0.0246667	0.0273008
269	0.02925	0.0413657	0	0	0.037	0.0105357
270	0.16275	0.109248	0.0791667	0.0649198	0.055	0.0438948
271	0.09925	0.0576292	0.0316667	0.0301386	0.0315	0.016225
272	0.05175	0.0540937	0.0443333	0.0397031	0.0158333	0.0157507
273	0.0175	0.0247487	0	0	0.003	0.00519615
274	0	0	0	0	0	0
275	0.10625	0.0548008	0.0658333	0.0772307	0.0353333	0.0306159
276	0.4945	0.113844	0.2275	0.0411552	0.3785	0.0272626
277	0.0495	0.0700036	0.00833333	0.0144338	0.0855	0.016225
278	0.1505	0.161927	0.373833	0.395808	0.108167	0.0901753
279	0.12575	0.06965	0.1015	0.10288	0.0471667	0.0418997
280	0.06125	0.00883883	0.0558333	0.0298259	0.0526667	0.0520128
281	0.17675	0.103591	0.105333	0.104644	0.0343333	0.038527
282	0.21	0.106066	0.144333	0.102452	0.0628333	0.0272504
283	0.2035	0.122329	0.134	0.0838033	0.0541667	0.027497
284	0.10225	0.0745998	0.1	0.0694622	0.0485	0.0102103
285	0.02	0.0282843	0.0513333	0.0500533	0.0213333	0.0369504
286	0.035	0.0494975	0.159	0.115858	0.0621667	0.0640787
287	0.0415	0.033234	0.0443333	0.038553	0.0186667	0.0323316
288	0.039	0.0296985	0.0383333	0.035473	0.0313333	0.0280238
289	0.06125	0.0724784	0.062	0.0630238	0.0776667	0.040104
290	0.15825	0.0519723	0.1385	0.0235425	0.1095	0.00687386
291	0.041	0.019799	0.033	0.028931	0.028	0.0193455
292	0.01	0.0141421	0.00483333	0.00500833	0.0188333	0.00332916
293	0	0	0	0	0	0
294	0.025	0.0353553	0	0	0.0235	0.0222654
295	0.01125	0.0159099	0	0	0.026	0.0307896
296	0.12225	0.0392444	0.064	0.0165227	0.112167	0.03457
297	0.0045	0.00636396	0	0	0.0426667	0.0463609
298	0.15725	0.0887419	0.0888333	0.0226734	0.0933333	0.0057735
299	0.062	0.0113137	0.0456667	0.0320364	0.0525	0.048117
300	0.34875	0.302288	0.426167	0.378902	0.757167	0.123491
301	0.454	0.17112	0.550167	0.103779	0.504333	0.0626445
302	0.33775	0.102177	0.503	0.131195	0.3635	0.0136107
303	0.162	0.229103	0.474667	0.415723	0.462167	0.196662
304	0.42375	0.121976	0.558667	0.124821	0.418833	0.0783332
305	0.36625	0.104298	0.530167	0.134462	0.4605	0.0093675
306	0	0	0.051	0.0883346	0.00283333	0.00246644
307	0.02	0.0282843	0.1195	0.118314	0.0125	0.0120312
308	0.005	0.00707107	0.0281667	0.0449453	0.00666667	0.011547
309	0.0175	0.0247487	0.01	0.0173205	0.0235	0.015025
310	0.0025	0.00353553	0	0	0.0155	0.00998749
311	0.0495	0.0700036	0.0418333	0.0425157	0.155333	0.0395517
312	0.25025	0.169352	0.226833	0.102628	0.1935	0.0833412
313	0.3065	0.153442	0.25	0.138924	0.1765	0.102992
314	0.08125	0.083085	0.1245	0.0820411	0.08	0.0459239
315	0.066	0.0551543	0.159	0.0901554	0.045	0.027
316	0.07775	0.0526795	0.125833	0.0751803	0.0523333	0.0172143
317	0.1245	0.0360624	0.143333	0.0550757	0.119833	0.00956992
318	0.1065	0.0615183	0.142333	0.0371663	0.164167	0.102969
319	0.01	0.0141421	0.0631667	0.0547045	0	0
320	0	0	0.075	0.0687386	0.0085	0.00739932
321	0.0025	0.00353553	0.0585	0.0507124	0.004	0.0069282
322	0.01	0.0141421	0.0715	0.0632199	0.004	0.0069282
323	0.0025	0.00353553	0.0491667	0.0430358	0	0
324	0	0	0.012	0.0207846	0	0
325	0.123	0.059397	0.204833	0.0770395	0.1225	0.0480078
326	0.0175	0.0247487	0.0635	0.0558502	0.00266667	0.0046188
327	0.0385	0.0162635	0.145833	0.091731	0.0438333	0.0491994
328	0.0045	0.00636396	0.0968333	0.112672	0.0248333	0.0260784
329	0.2885	0.115258	0.272167	0.0628616	0.229	0.0225167
330	0.04125	0.0265165	0.0825	0.0416083	0.0376667	0.0143643
331	0.005	0.00707107	0.111167	0.115192	0.025	0.0240624
332	0	0	0.0143333	0.012897	0	0
333	0	0	0.0166667	0.0288675	0	0
334	0.005	0.00707107	0.0283333	0.0490748	0.00933333	0.0161658
335	0	0	0.01	0.0173205	0	0
336	0	0	0	0	0.00266667	0.0046188
337	0.2125	0.0459619	0.0785	0.0372726	0.2	0.0034641
338	0.0355	0.000707107	0.04	0.069282	0.187833	0.166235
339	0.06775	0.0385373	0.0358333	0.0344903	0.0583333	0.0152998
340	0.005	0.00707107	0.0958333	0.0667239	0.0646667	0.0226844
341	0	0	0.015	0.0259808	0.00533333	0.0092376
342	0.1235	0.072832	0.141833	0.0758293	0.0956667	0.0342977
343	0.36525	0.0137886	0.451333	0.15764	0.386	0.113944
344	0.1525	0.0883883	0.148833	0.0716525	0.107	0.0131053
345	0	0	0.0225	0.0389711	0.0211667	0.0183326
346	0.015	0.0212132	0.042	0.045299	0	0
347	0.0635	0.0516188	0.112667	0.0539104	0.0503333	0.00472582
348	0	0	3.0045	4.50678	0.2295	0.208316
349	0.06725	0.0251023	0.109167	0.0376109	0.0791667	0.00678847
350	0	0	0	0	0	0
351	0	0	0.003	0.00519615	0.0045	0.00779423
352	0	0	0	0	0	0
353	0	0	0.00166667	0.00288675	0	0
354	0.0025	0.00353553	0.0166667	0.0288675	0.0105	0.0181865
355	0.035	0.0494975	0	0	0	0
356	0.025	0.0353553	0.0116667	0.0202073	0	0
357	0.0025	0.00353553	0	0	0.0095	0.0127574
358	0	0	0.0065	0.0076974	0.00983333	0.00860717
359	0.16125	0.185616	0.102833	0.0973221	0.301833	0.0749272
360	0.299	0.0155563	0.341167	0.143393	0.308	0.126369
361	0.69	0.212132	0.8195	0.201961	0.662667	0.372528
362	0.09475	0.0639932	0.14	0.127574	0.0548333	0.0288112
363	0.025	0.0353553	0.101	0.0672904	0.0278333	0.0219905
364	0	0	0.062	0.0550182	0.00666667	0.011547
365	0.015	0.0212132	0.066	0.06755	0	0
366	0.015	0.0212132	0.0388333	0.0429719	0.00866667	0.0090185
367	0	0	0	0	0	0
368	0.213	0.123037	0.3115	0.12062	0.2105	0.182337
369	0.0175	0.0247487	0.0501667	0.0408667	0.0308333	0.0203245
370	0	0	0.0303333	0.0279344	0.0015	0.00259808
371	0	0	0.0871667	0.0337873	0.01	0.00916515
372	0.005	0.00707107	0.0311667	0.0428262	0	0
373	0.0075	0.0106066	0.02	0.034641	0.015	0.0259808
374	0.0075	0.0106066	0.0356667	0.0406981	0.019	0.0233024
375	0.005	0.00707107	0.0546667	0.0780085	0.00266667	0.0046188
376	0.005	0.00707107	0.143333	0.124532	0.0546667	0.0946854
377	0.0275	0.0388909	0.087	0.113961	0	0
378	0.24675	0.0753069	0.146167	0.0250815	0.1815	0.00259808
379	0.51775	0.102177	0.406167	0.0868855	0.468	0.0315
380	0.36225	0.512299	0.326667	0.565803	0.9365	0.169097
381	0.789	0.0721249	0.9005	0.136659	0.710833	0.20663
382	0.393	0.38608	0.469667	0.40748	0.749333	0.10746
383	0.5175	0.159099	0.548667	0.0359212	0.435333	0.143341
384	0.414	0.114551	0.564333	0.100729	0.368333	0.0564365
385	0.16975	0.10642	0.2805	0.0810756	0.122833	0.0183326
386	0.07475	0.0357089	0.106667	0.0490748	0.0423333	0.0192959
387	0.04125	0.0265165	0.142833	0.0584515	0.0373333	0.0380175
388	0.0415	0.0304056	0.0471667	0.0264874	0.0521667	0.0588735
389	0.79275	0.109248	0.506167	0.0858142	0.6715	0.172639
390	0.0025	0.00353553	0	0	0	0
391	0.019	0.00141421	0.00333333	0.0057735	0.0233333	0.0264071
392	0	0	0.00333333	0.0057735	0.0146667	0.0254034
393	0.015	0.0212132	0.0166667	0.0288675	0.0106667	0.0184752
394	0.025	0.0353553	0.0743333	0.104577	0.0685	0.0766078
395	0.03	0.0424264	0.055	0.0785812	0.0323333	0.0484183
396	0.08375	0.0866206	0.0666667	0.0579511	0.0925	0.0819436
397	0.0855	0.120915	0.0466667	0.080829	0.212667	0.0907818
398	0.25925	0.0929845	0.144	0.0441928	0.1835	0.0269305
399	0.2215	0.0968736	0.174667	0.0588246	0.154833	0.0186436
400	0.1705	0.126572	0.204667	0.0352184	0.0993333	0.0870019
401	0.24975	0.0922774	0.2405	0.0689075	0.1665	0.016225
402	0.41675	0.124804	0.345333	0.0378197	0.3195	0.0929879
403	0.4565	0.174655	0.528833	0.0627422	0.322167	0.23686
404	0.18275	0.0738927	0.148833	0.023803	0.1705	0.0445561
405	0.08775	0.0668216	0.0766667	0.0284312	0.109833	0.0402627
406	0.19625	0.0548008	0.108167	0.0118357	0.197667	0.00950438
407	0.0025	0.00353553	0	0	0.0145	0.0031225
408	0.0135	0.0190919	0.0183333	0.0317543	0.0721667	0.0435785
409	0.1585	0.0586899	0.146167	0.030068	0.1635	0.045522
410	0.284	0.0579828	0.247333	0.0155349	0.245833	0.116776
411	0.0125	0.0176777	0	0	0.0381667	0.0471071
412	0	0	0	0	0.0146667	0.0254034
413	0.01	0.0141421	0.0178333	0.0154623	0.027	0.0295085
414	0.03825	0.0540937	0.1015	0.0888215	0.0996667	0.0473533
415	0.331	0.0480833	0.355667	0.0882968	0.363667	0.0217332
416	0.84575	0.06965	0.911	0.0890112	0.830333	0.0126623
417	0.73375	0.0512652	0.820667	0.0309246	0.71	0.043119
418	0.3105	0.439113	0.689833	0.597432	0.733167	0.288223
419	0.169	0.086267	0.190333	0.0616468	0.132333	0.022723
420	0.03675	0.0328805	0.100833	0.0682978	0.0258333	0.00292973
421	0.06025	0.0279307	0.057	0.0495681	0.03	0.00687386
422	0.07825	0.00247487	0.0608333	0.0568074	0.075	0.031607
423	0.16425	0.0222739	0.145833	0.0588607	0.133333	0.0783555
424	1.001	0.104652	1.19833	0.0448144	0.941333	0.0486038
425	0	0	0.0185	0.0204756	0.0263333	0.022228
426	0	0	0.0908333	0.060329	0.006	0.0103923
427	0.17225	0.0463155	0.136333	0.0875233	0.11	0.0217025
428	1.41625	0.0618718	1.06633	0.0336204	1.15017	0.121421
429	1.04075	0.036416	1.0235	0.0503413	0.922167	0.027624
430	1.15575	0.191979	1.02333	0.0678847	1.07233	0.0724575
431	0.84325	0.124804	0.819	0.062554	0.769	0.0225167
432	0.69075	0.0222739	0.826	0.039281	0.6665	0.0744026
433	0.0515	0.0473762	0.196833	0.153615	0.0931667	0.0734444
434	0.0825	0.0106066	0.0511667	0.0331147	0.0966667	0.0395517
435	0.04575	0.0201525	0.0293333	0.0363501	0.0563333	0.0272596
436	0	0	0	0	0.014	0.01249
437	0.05225	0.0675287	0.044	0.0545252	0.0463333	0.0406489
438	0	0	0	0	0.0285	0.0493634
439	0.0175	0.0247487	0	0	0.051	0.0542494
440	0.19375	0.0512652	0.143833	0.0356943	0.191667	0.00550757
441	0.83125	0.0618718	0.650833	0.0376109	0.782833	0.140216
442	0.78	0.148492	0.642833	0.0528118	0.840167	0.11073
443	0.08325	0.117733	0.135833	0.117642	0.262833	0.0374844
444	0.3065	0.026163	0.197	0.0548361	0.311	0.0225167
445	0.7325	0.0813173	0.517833	0.168201	0.671167	0.0608119
446	0.64175	0.0661145	0.432667	0.281081	0.705167	0.14206
447	0.2835	0.40093	0.3985	0.397504	0.752667	0.0707996
448	0.617	0.0325269	0.695833	0.10501	0.7395	0.0587303
449	0	0	0	0	0	0
450	0.486	0.0763675	0.6075	0.0523808	0.580167	0.0590769
451	0.51325	0.108541	0.959167	0.52468	0.778667	0.117404
452	0.498	0.110309	0.529833	0.320582	0.780333	0.104188
453	0	0	0	0	0	0
454	0.73825	0.23582	0.993833	0.112579	0.971167	0.156855
455	0.5455	0.0841457	0.895667	0.227324	0.841167	0.120553
456	0.50075	0.163695	0.975333	0.569658	0.989333	0.0323316
457	0.37675	0.0682358	0.599167	0.132908	0.403	0.035507
458	0.27425	0.0505581	0.387167	0.101361	0.2625	0.0263676
459	0.0315	0.0445477	0.0846667	0.0960226	0.0688333	0.0211798
460	0.04725	0.0668216	0.111333	0.117411	0.0903333	0.0198515
461	0.0765	0.0445477	0.133167	0.0835768	0.0783333	0.0366652
462	0.25575	0.255619	0.269	0.28461	0.319167	0.111416
